# Supplementary material for: SCPP Gene Repertoires in Teleosts and Evolutionary Changes in Bone, Teeth, and Scales
Source: Genome Biol Evol. 2026 Jun 22;18(7):evag148. doi: 10.1093/gbe/evag148 (PMC13367325; doi:10.1093/gbe/evag148)
Supplement: evag148_Supplementary_Data [file evag148_supplementary_data.zip]

Archive with 2 entries (2 files):
- SupplMaterial2.pdf
- TableS.xlsx
