# Supplementary material for: SCPP Gene Repertoires in Teleosts and Evolutionary Changes in Bone, Teeth, and Scales
Source: Genome Biol Evol. 2026 Jun 22;18(7):evag148. doi: 10.1093/gbe/evag148 (PMC13367325; doi:10.1093/gbe/evag148)
Supplement: evag148_Supplementary_Data [file evag148_supplementary_data.zip › TableS.xlsx]

## Sheet: TableS1_Oseanacephala
TableS1 Details of SCPP genes in Oseanacephala.
	Genus/Species	common name	Genbank assembly	Gene	Location	Accession	End	End	Direction	Gene symbol	Other name
Elopomorpha	Megalops	tarpon	GCA_019176425.1	enam	chromosome_20	CM032894.1	5025130	5028168	complement		KAG7458608.1
	atlanticus		INRAE	scpp5	chromosome_20	CM032894.1	5032543	5036133	complement		KAG7458609.1
			(Fish Physiology and Genomics Laboratory)	scpp7	chromosome_20	CM032894.1	5037065	5041575	complement
				ambn	chromosome_20	CM032894.1	5044064	5048995	complement		KAG7458610.1	SXE coded by pcexon 2 and penultimate pcexon
				scpplpq4	chromosome_20	CM032894.1	5053766	5057029	complement		KAG7458611.1
				scpp3ma7	chromosome_20	CM032894.1	5058411	5059848	complement		KAG7458612.1	1 Cys
				scpp3ma6	chromosome_20	CM032894.1	5061422	5062928	complement		KAG7458613.1
				scpp3ma5	chromosome_20	CM032894.1	5065309	5067103	complement		KAG7458614.1
				scpp3ma4	chromosome_20	CM032894.1	5069107	5070341	complement
				scpp3ma3	chromosome_20	CM032894.1	5072290	5074059	complement		KAG7458615.1
				scpp3ma2	chromosome_20	CM032894.1	5076132	5078235	complement			4 pcexons
				scpp3ma1	chromosome_20	CM032894.1	5080772	5082780	complement		KAG7458616.1	4 pcexons
				scpp3ma0	chromosome_20	CM032894.1	5083995	5085545	complement		KAG7458617.1
				scpp16	chromosome_20	CM032894.1	5088207	5094926			KAG7458602.1	1 Cys, RGD
				odam	chromosome_20	CM032894.1	5095127	5099520	complement		KAG7458618.1
				scpp9a	chromosome_20	CM032894.1	5105223	5108948	complement		KAG7458619.1	1 Cys coded by penultimate pcexon
				scpp9b	chromosome_20	CM032894.1	5112234	5116134	complement		KAG7458620.1	1 Cys coded by penultimate pcexon
				sparcl1	chromosome_20	CM032894.1	5117364	5125698	complement		KAG7458621.1
				scpp1	chromosome_20	CM032894.1	5130288	5135372
				ibsp_like	chromosome_20	CM032894.1	5143538	5148156				RGD
				mepe	chromosome_20	CM032894.1	5149328	5151003			KAG7458603.1	1 Cys
				scpp7_like	chromosome_17	CM032891.1	16391083	16392510	complement
				scpplpq5	chromosome_17	CM032891.1	16396759	16400695	complement		KAG7461801.1	1 Cys, RGD
				scpplpq4_like	chromosome_17	CM032891.1	16405621	16408725	complement
				scpp3_like	chromosome_17	CM032891.1	16410007	16410942	complement
				scpp9a_like	chromosome_17	CM032891.1	16416964	16419959	complement		KAG7461802.1	1 Cys coded by penultimate pcexon
				dmp1	chromosome_17	CM032891.1	16426115	16430940				BMP1 cleavage site
				scpp1_like	chromosome_17	CM032891.1	16433174	16441688
				dsppl1	chromosome_17	CM032891.1	16445787	16448468				4 Cys, BMP1 cleavage site
				ibsp	chromosome_17	CM032891.1	16451120	16453641			KAG7461796.1
				spp1	chromosome_6	CM032880.1	13755822	13761124	complement		KAG7476661.1
				scpp8	chromosome_6	CM032880.1	13746422	13747572
				gsp37	chromosome_4	CM032878.1	42697962	42699507	complement
				scpplpq20	chromosome_3	CM032877.1	11492838	11504578	complement		KAG7483702.1	1 Cys, 6 SXEY coded at the 3' end of pcexons
Elopomorpha	Anguilla	European eel	GCA_013347855.1	scpp5	chromosome_5	NC_049205.1	11689520	11693179		LOC118227521
	anguilla		Max Planck Institute in Dresden	scpp7	chromosome_5	NC_049205.1	11688725	11688771				only last pcexon
			Vertebrate Genomes Project	ambn	chromosome_5	NC_049205.1	11681030	11685567
				scpplpq4	chromosome_5	NC_049205.1	11675232	11676511
				scpp3aa1	chromosome_5	NC_049205.1	11670374	11671460			KAG7458613.1
				scpp3aa2	chromosome_5	NC_049205.1	11667316	11668925				4 pcexons
				scpp3aa3	chromosome_5	NC_049205.1	11663302	11665055		LOC118227120		4 pcexons
				scpp3aa4	chromosome_5	NC_049205.1	11658067	11660514	complement	LOC118227053		4 pcexons
				scpp3aa5	chromosome_5	NC_049205.1	11654697	11656450	complement			4 pcexons
				scpp3aa6	chromosome_5	NC_049205.1	11650465	11653226		LOC135256084		4 pcexons, long SXE repeat
				scpp16	chromosome_5	NC_049205.1	11643919	11648989	complement			1 Cys, RGD
				odam	chromosome_5	NC_049205.1	11640503	11643736		odam
				scpp9a	chromosome_5	NC_049205.1	11633059	11635897				1 Cys
				scpp9b	chromosome_5	NC_049205.1	11627300	11630363		LOC135256081		1 Cys
				sparcl1	chromosome_5	NC_049205.1	11618888	11626616		sparcl1
				scpp1	chromosome_5	NC_049205.1	11608546	11615035	complement	scpp1		4 Cys
				ibsp_like	chromosome_5	NC_049205.1	11600530	11606068	complement	LOC118227520		RGD
				scpplpq5	chromosome_7	NC_049207.1	54388756	54391444
				scpplpq4_like	chromosome_7	NC_049207.1	54383579	54385558
				scpp3_like	chromosome_7	NC_049207.1	54379984	54381505
				scpp9a_like	chromosome_7	NC_049207.1	54374128	54377123		scpp9	KAG5844964.1	1 Cys
				dmp1	chromosome_7	NC_049207.1	54365738	54370207	complement		KAG5844965.1	2 Cys
				scpp1_like	chromosome_7	NC_049207.1	54359595	54364148	complement	LOC118232169
				dsppl1	chromosome_7	NC_049207.1	54354949	54357762	complement			2 Cys, BMP1 cleavage stite
				ibsp	chromosome_7	NC_049207.1	54351859	54354082	complement
				spp1	chromosome_14	NC_049214.1	34915850	34922772	complement	spp1	KAG5835150.1
				scpp8aa2	chromosome_14	NC_049214.1	34902286	34904034		LOC118212475		no Cys, simple repeat, highly expressed in olfactory epithelium SAMN03016090
				scpp8aa1	chromosome_14	NC_049214.1	34899589	34900888		LOC118213212	KAG5835149.1
				gsp37	chromosome_10	NC_049210.1	47372111	47373896	complement	LOC118206793
				scpplpq20	chromosome_9	NC_049209.1	37000318	37009685	complement	LOC118235280		1 Cys, 6 SXEY coded at the 3' end of pcexons
Osteoglossomorpha	Paramormyrops	elephantfish	GCA_048594095.1	scpp5	chromosome_25	NC_132821.1	22053545	22056854		scpp5
	kingsleyae		Integrative Biology,	ambn	chromosome_25	NC_132821.1	22049243	22051536				no SXE coded by pcexon 2
			Michigan State University	scpplpq4a	chromosome_25	NC_132821.1	22044656	22045808		LOC111837259
				scpp3pk4	chromosome_25	NC_132821.1	22038763	22040841				6 Cys, no SXE
				scpp3pk3	chromosome_25	NC_132821.1	22034691	22037278				4 pcexons
				scpp3pk2	chromosome_25	NC_132821.1	22025033	22027698				4 pcexons
				scpp3pk1	chromosome_25	NC_132821.1	22021584	22022896		LOC111837252
				scpp16	chromosome_25	NC_132821.1	22015495	22019932	complement	LOC111837369
				odam	chromosome_25	NC_132821.1	22012856	22015394		LOC111837321		RGD
				scpp9a	chromosome_25	NC_132821.1	22007627	22010107		LOC111837444		no Cys, LOC111837444 chimera
				scpp9b	chromosome_25	NC_132821.1	22002109	22004732		LOC111837444	ENSPKIT00000010325.1	no Cys
				sparcl1	chromosome_25	NC_132821.1	21991335	22001101		LOC111837286
				scpp1	chromosome_25	NC_132821.1	21984025	21988444	complement	LOC111837292
				ibsp_like	chromosome_25	NC_132821.1	21979800	21982429	complement	LOC111837301		2 Cys, RGD
				mepe	chromosome_25	NC_132821.1	21976402	21978294	complement	LOC111837440	ENSPKIT00000010211.1	1 Cys, RGD
				scpplpq5	chromosome_12	NC_132808.1	25599240	25601010		LOC111859268		RGD
				scpplpq4_like	chromosome_12	NC_132808.1	25589802	25593771		LOC140577681
				scpp1_like	chromosome_12	NC_132808.1	25577470	25580647	complement	LOC111859277
				dsppl1	chromosome_12	NC_132808.1	25568643	25570367	complement	LOC140593548		2 Cys, BMP1 cleavage site
				ibsp	chromosome_12	NC_132808.1	25564521	25567319	complement	LOC140593538		1 Cys, RGD
				spp1	chromosome_7	NC_132803.1	12167145	12171169		spp1
				scpp8	chromosome_7	NC_132803.1	12173072	12174934	complement	LOC111842060
				gsp37	chromosome_2	NC_132798.1	16319088	16321928	complement	LOC111856627
				scpplpq20	chromosome_6	NC_132802.1	16165874	16176892	complement	LOC111854809		1 Cys, 5 SXEY coded at the 3' end of pcexons

## Sheet: TableS1_Otocephala
TableS1 Details of SCPP genes in Otocephala.
Order	Genus/Species	Common name	Genbank assembly	Gene	Location	Accession	End	End	Direction	Gene symbol	Other name	Remarks
Clupeiformes	Denticeps	denticle herring	GCA_900700375.1	enam	chromosome_4	NC_041710.1	19864912	19867279	complement	LOC114787563		1 Cys near the C terminal
	clupeoides		Wellcome Sanger Institute	scpp5	chromosome_4	NC_041710.1	19872179	19877365	complement	LOC114788927		17 pcexons
				scpp7	chromosome_4	NC_041710.1	19878610	19880624	complement		ENSDCDG00000034699
				ambn	chromosome_4	NC_041710.1	19882337	19885933	complement	LOC114789002
				scpplpq4	chromosome_4	NC_041710.1	19887304	19888993	complement	LOC114789114
				scpp3dc2	chromosome_4	NC_041710.1	19892347	19893281	complement	LOC114789158
				scpp3dc1	chromosome_4	NC_041710.1	19894864	19895710	complement		ENSDCDG00000034702
				scpp16	chromosome_4	NC_041710.1	19897057	19904616		LOC114788643		a frameshift corrected by CAADHT010000379.1
				odam	chromosome_4	NC_041710.1	19904603	19906605	complement	LOC114788644		RGD
				scpp9a	chromosome_4	NC_041710.1	19907915	19909885	complement	LOC114789127		no Cys
				scpp9b	chromosome_4	NC_041710.1	19911064	19913218	complement	LOC114789075
				sparcl1	chromosome_4	NC_041710.1	19913362	19918467	complement	LOC114788450
				scpp1	chromosome_4	NC_041710.1	19920919	19924346		LOC114788978
				dsppl1_like	chromosome_4	NC_041710.1	19924668	19930521			ENSDCDG00000004845	15 Cys, no SSSD repeat, pcexon 3 could cause a frameshift if not skipped,
				scpplpq8	chromosome_1	NC_041707.1	41701222	41710077	complement	LOC114790489
				scpplpq5	chromosome_1	NC_041707.1	41681641	41684740		LOC114790390
				scpp17	chromosome_1	NC_041707.1	41676604	41681487		LOC114790343		weak similarity to scpplpq3
				scpp1_like	chromosome_1	NC_041707.1	41665213	41668617	complement	LOC114790406
				dsppl1	chromosome_1	NC_041707.1	41660064	41662440	complement	LOC114790268
				ibsp	chromosome_1	NC_041707.1	41657484	41659436	complement	LOC114790412
				spp1	chromosome_5	NC_041711.1	23540933	23544028	complement	LOC114790135
				scpp8dc2	chromosome_5	NC_041711.1	23538638	23539520		LOC114790137
				scpp8dc1	chromosome_5	NC_041711.1	23536666	23537555		LOC114790137		LOC114790137 chimera
				gsp37	chromosome_11	NC_041717.1	2126667	2127412		LOC114799537
				scpp13	chromosome_11	NC_041717.1	2144452	2145596	complement
Clupeiformes	Alosa	allis shad	GCA_017589495.2	enam	chromosome_1	NC_063189.1	37569854	37572654		enam
	alosa		INRAE	scpp5	chromosome_1	NC_063189.1	37559346	37563371		scpp5
			(Fish Physiology and Genomics Laboratory)	scpp7	chromosome_1	NC_063189.1	37555476	37558568		scpp7
				ambn	chromosome_1	NC_063189.1	37549998	37554815		ambn		1 Cys
				scpplpq4	chromosome_1	NC_063189.1	37545734	37548008
				scpp3aa6	chromosome_1	NC_063189.1	37541221	37542091
				scpp3aa5	chromosome_1	NC_063189.1	37536921	37538020
				scpp3aa4	chromosome_1	NC_063189.1	37534544	37535405	complement
				scpp3aa3	chromosome_1	NC_063189.1	37528284	37529864
				scpp3aa2	chromosome_1	NC_063189.1	37526201	37527082			KAG5286436.1
				scpp3aa1	chromosome_1	NC_063189.1	37502561	37504552
				scpp16	chromosome_1	NC_063189.1	37493250	37497913	complement	LOC125300547		RGD
				odam	chromosome_1	NC_063189.1	37490710	37492752		odam		RGD
				scpp9a	chromosome_1	NC_063189.1	37484451	37486632		scpp9
				scpp9b	chromosome_1	NC_063189.1	37475827	37478985		LOC125308939		no Cys
				sparcl1	chromosome_1	NC_063189.1	37467611	37474683		sparcl1		FS corrected
				scpp1	chromosome_1	NC_063189.1	37454368	37458878	complement	scpp1
				scpplpq8	chromosome_24	NC_063212.1	994891	998179	complement			5 Cys, RGD
				scpplpq5	chromosome_24	NC_063212.1	815429	826643				RGD
				dmp1	chromosome_24	NC_063212.1	805693	812115	complement			no large SXE clusters
				scpp1_like	chromosome_24	NC_063212.1	799051	803659	complement
				dsppl1	chromosome_24	NC_063212.1	792914	795659	complement			the original initiation codon shifted to upstream
				ibsp	chromosome_24	NC_063212.1	787657	789196	complement			a frameshift corrected by A. sapidissima ibsp
				spp1	chromosome_23	NC_063211.1	9736901	9741462	complement	spp1		a frameshift corrected by JACFYM010005477.1
				scpp8	chromosome_23	NC_063211.1	9730659	9731696		LOC125288125
				scpp11b	chromosome_23	NC_063211.1	9724557	9727744		LOC125288116
				scpp11a	chromosome_23	NC_063211.1	9720140	9722379	complement
				scpp14	chromosome_5	NC_063193.1	19993997	19997283	complement	LOC121715125
				scpp13	chromosome_5	NC_063193.1	20001479	20005473		LOC125294617	KAG5281051.1	2 Cys
				gsp37	chromosome_5	NC_063193.1	20042991	20044069	complement			internal duplication
				scpp12	chromosome_5	NC_063193.1	20045663	20046507	complement	LOC121714690		1 Cys
Cypriformes	Misgurnus	pond loach	GCA_027580225.1	enam	chromosome_6	NC_073342.1	16478664	16483458	complement	enam
	anguillicaudatus		Huazhong Agriculture University	scpp5	chromosome_6	NC_073342.1	16488603	16491061	complement	scpp5
				scpplpq4	chromosome_6	NC_073342.1	16494841	16495886	complement	LOC129445285
				scpp3ma4	chromosome_6	NC_073342.1	16527320	16528428	complement
				scpp3ma3	chromosome_6	NC_073342.1	16543507	16544560	complement
				scpp3ma2	chromosome_6	NC_073342.1	16550755	16552008	complement	LOC129445291
				scpp3ma1	chromosome_6	NC_073342.1	16554960	16556016	complement	LOC129445401
				scpp3ma0	chromosome_6	NC_073342.1	16572528	16573256	complement
				scpp16	chromosome_6	NC_073342.1	16574057	16578047
				odam	chromosome_6	NC_073342.1	16578182	16580194	complement	odam		RGD
				scpp9a	chromosome_6	NC_073342.1	16584191	16585963	complement	scpp9		no Cys
				scpp1	chromosome_6	NC_073342.1	21339491	21342395		scpp1
				sparcl1	chromosome_6	NC_073342.1	21318499	21333119	complement	sparcl1
				scpplpq5	chromosome_23	NC_073359.1	33175189	33181217		LOC129431027
				ibsp	chromosome_23	NC_073359.1	33690378	33694762		LOC141369351		no RGD
				spp1	chromosome_7	NC_073343.1	27536441	27540768	complement	spp1
				gsp37	chromosome_4	JBGGOI010000004.1	5651348	5652531	complement			found only in a different assembly
Cypriformes	Triplophysa	stone loach	GCA_015846415.1	enam	chromosome_2	NC_079543.1	9305886	9309036	complement	enam		RGD
	dalaica		HeNan Normal University	scpp5	chromosome_2	NC_079543.1	9313875	9316358	complement	scpp5
			http://dx.doi.org/10.22541/au.159493308.83574782	scpplpq4	chromosome_2	NC_079543.1	9320539	9321691	complement	LOC130413898		2 Cys, no RGD confirmed by 4 other Triplophysa species
				scpp3td1	chromosome_2	NC_079543.1	9326155	9327613	complement
				scpp3td2	chromosome_2	NC_079543.1	9330224	9331566	complement
				scpp3td3	chromosome_2	NC_079543.1	9333750	9334984	complement
				scpp3td4	chromosome_2	NC_079543.1	9337156	9338379	complement
				scpp3td5	chromosome_2	NC_079543.1	9342283	9343543	complement
				scpp3td6	chromosome_2	NC_079543.1	9345121	9345847	complement			1 Cys
				scpp16	chromosome_2	NC_079543.1	9346637	9349519
				odam	chromosome_2	NC_079543.1	9349934	9352185	complement	odam		RGD
				scpp9a	chromosome_2	NC_079543.1	9354512	9355923	complement			no Cys
				scpp1	chromosome_2	NC_079543.1	11929185	11931887		scpp1
				sparcl1	chromosome_2	NC_079543.1	11917967	11927594	complement	sparcl1
				scpplpq5	chromosome_20	NC_079561.1	21054915	21057502	complement	LOC130409677
				ibsp	chromosome_20	NC_079561.1	20074410	20076152				no RGD
				spp1	chromosome_22	NC_079563.1	2241877	2246624		spp1
				gsp37_pseudo	chromosome_4	NC_079545.1	27204529	27205598				premature term codon upstream of Cys and RGD confirmed by SRX8097848
Cypriformes	Beaufortia	butterfly loach	GCA_019155185.1	enam	chromosome_3	JAGGEC010000003.1	14770222	14772556
	kweichowensis		Chinese Academy of Sciences, I	scpp5	chromosome_3	JAGGEC010000003.1	14765822	14768179
			nstitute of Hydrobiology	scpplpq4	chromosome_3	JAGGEC010000003.1	14762758	14763772
			https://doi.org/10.1111/1755-0998.13400	scpp3	chromosome_3	JAGGEC010000003.1	14760450	14761478
				scpp16	chromosome_3	JAGGEC010000003.1	14756033	14759435	complement
				odam	chromosome_3	JAGGEC010000003.1	14753816	14755858				RGD
				scpp9a	chromosome_3	JAGGEC010000003.1	14750016	14751336				no Cys
				sparcl1	chromosome_3	JAGGEC010000003.1	12901805	12910312
				scpp1	chromosome_3	JAGGEC010000003.1	12897999	12900121	complement
				scpplpq5	chromosome_17	JAGGEC010000017.1	908782	911976	complement
				ibsp	chromosome_17	JAGGEC010000017.1	623279	625080	complement			no Cys
				spp1	chromosome_22	JAGGEC010000022.1	12668678	12672269
				gsp37	chromosome_2	JAGGEC010000002.1	20794740	20796276				a frameshift corrected by SRX8865275
Cypriformes	Puntigrus	tiger barb	GCA_018831695.1	enam	chromosome_1	NC_056699.1	20611423	20613865		enam
	tetrazona		China Academy of Fishery Science	scpp5	chromosome_1	NC_056699.1	20606392	20609726		scpp5		a frameshift corrected by SRX9781284
				scpp7	chromosome_1	NC_056699.1	20604240	20605941		scpp7
				ambn	chromosome_1	NC_056699.1	20600445	20603677		ambn		1 Cys
				scpplpq4	chromosome_1	NC_056699.1	20598601	20599320
				scpp3b	chromosome_1	NC_056699.1	20595766	20596551	complement
				scpp3a	chromosome_1	NC_056699.1	20593781	20594543				1 Cys
				scpp3c	chromosome_1	NC_056699.1	20591554	20592331
				scpp16	chromosome_1	NC_056699.1	20588408	20590929	complement
				odam	chromosome_1	NC_056699.1	20585816	20587851		odam		RGD
				scpp9a	chromosome_1	NC_056699.1	20580943	20582782		scpp9		no Cys
				sparcl1	chromosome_1	NC_056699.1	18319781	18326861		sparcl1
				scpp1	chromosome_1	NC_056699.1	18315705	18318081	complement	scpp1
				scpplpq5	chromosome_unknown	NW_025048217.1	494139	498372	complement	LOC122334602		1 Cys, 2 RGD
				ibsp	chromosome_unknown	NW_025048207.1	466066	469050	complement			1 Cys, no RGD, a frameshift corrected by SRX9781284
				spp1	chromosome_10	NC_056708.1	2155398	2160205		spp1
				scpp8pt1	chromosome_10	NC_056708.1	2161543	2162704	complement	LOC122352694		2 Cys
				scpp8pt2	chromosome_10	NC_056708.1	2166391	2167347	complement	LOC122352693		2 Cys
				scpp8pt3	chromosome_10	NC_056708.1	2169482	2170228	complement	LOC122352691		no Cys, no RGD, truncated pcexon 2
				scpp11b	chromosome_10	NC_056708.1	2174573	2175551	complement
				scpp11a	chromosome_10	NC_056708.1	2177613	2179127		LOC122352689
				gsp37	chromosome_5	NC_056703.1	394934	396750	complement
				scpp12	chromosome_5	NC_056703.1	397969	399683	complement	LOC122346096		2 Cys, RGD in Danio replaced by RVD
				scpp13	chromosome_5	NC_056703.1	373796	375519		LOC122345879		a frameshift corrected using SRX9781284
				scpp14	chromosome_5	NC_056703.1	371172	372818	complement	LOC122345880		SXE coded at the 3'end of pcexon 2
Cypriformes	Danio	zebrafish	GCA_049306965.1	enam	chromosome_1	NC_133176.1	47160483	47163780	complement	enam		an additional SXE coded in the last pcexon
	rerio		Translational and Functional Genomics Branch,	scpp5	chromosome_1	NC_133176.1	47168450	47174125	complement	scpp5
			National Human Genome Research Institute	scpp7	chromosome_1	NC_133176.1	47176555	47178930	complement	scpp7
			https://doi.org/10.1101/gr.156801	ambn	chromosome_1	NC_133176.1	47184712	47191878	complement	ambn		1 Cys
				scpplpq4	chromosome_1	NC_133176.1	47195821	47198412	complement	LOC110439846		premature termination codon in the Tuebingen and AB strain, RLD instead of RGD
				scpp3b	chromosome_1	NC_133176.1	47199556	47201808
				SCPP3a	chromosome_1	NC_133176.1	47204254	47207481	complement	LOC572300
				scpp3c	chromosome_1	NC_133176.1	47210952	47212087	complement		ENSDARG00000117756
				scpp16	chromosome_1	NC_133176.1	47212535	47216779
				odam	chromosome_1	NC_133176.1	47216852	47222040	complement	odam		RGD, a frameshift in refseq genome
				scpp9a	chromosome_1	NC_133176.1	47228456	47231724	complement	scpp9		no Cys
				sparcl1	chromosome_1	NC_133176.1	40487432	40515177		sparcl1
				scpp1	chromosome_1	NC_133176.1	40477058	40479890	complement	scpp1
				scpplpq5	chromosome_23	NC_133198.1	47583695	47597592		LOC100149596		SGSSEE coded by penultimate pcexon
				scpplpq8	chromosome_23	NC_133198.1	47808556	47818217		LOC110438307		1 RGD near the C terminal
				ibsp	chromosome_23	NC_133198.1	48856095	48861514			ENSDARG00000095861	no RGD
				spp1	chromosome_10	NC_133185.1	17401007	17409046	complement	spp1
				scpp8	chromosome_10	NC_133185.1	17388272	17390794		scpp8
				scpp11b	chromosome_10	NC_133185.1	17368831	17373010			ENSDARG00000092580
				scpp11a	chromosome_10	NC_133185.1	17362665	17366473	complement	LOC335245
				scpp14	chromosome_5	NC_133180.1	9730035	9733342	complement	LOC100002472		SXE coded by the 3'end of pcexon 2
				scpp13	chromosome_5	NC_133180.1	9737311	9744555		LOC567653		SASEE coded in the middle of pcexon 2
				gsp37	chromosome_5	NC_133180.1	9865879	9870228	complement		ENSDARG00000092683
				scpp12	chromosome_5	NC_133180.1	9872307	9879240	complement	LOC141385750
Cypriformes	Megalobrama	Wuchang bream	GCA_018812025.1	enam	LG7	NC_063050.1	28374233	28377240		enam		highly expressed in skin SAMN14380554 and skin and scale SAMN14380551
	amblycephala		College of Fisheries,	scpp5	LG7	NC_063050.1	28367953	28371411		scpp5
			Huazhong Agricultural University	scpp7	LG7	NC_063050.1	28365579	28367663		scpp7		highly expressed in skin SAMN14380554 and skin and scale SAMN14380551
			https://doi.org/10.1093/molbev/msab152	ambn	LG7	NC_063050.1	28357097	28360922		ambn		1 Cys
				scpplpq4	LG7	NC_063050.1	28350094	28352802		LOC125271430
				scpp3b	LG7	NC_063050.1	28345647	28347931	complement	LOC125271429
				scpp3a	LG7	NC_063050.1	28340619	28342004
				scpp3c	LG7	NC_063050.1	28338194	28339232
				scpp16	LG7	NC_063050.1	28333966	28338055	complement	LOC125271427
				odam	LG7	NC_063050.1	28331126	28333899		odam		RGD
				scpp9a	LG7	NC_063050.1	28326372	28328626		scpp9		no Cys
				sparcl1	LG7	NC_063050.1	24556935	24566795		sparcl1
				scpp1	LG7	NC_063050.1	24551933	24554476	complement	scpp1
				scpplpq8	LG24	NC_063067.1	151737	153236	complement		ENSMAYG00005028991	1 Cys, RGD near the C terminal
				scpplpq5	LG24	NC_063067.1	28564	30354		LOC125260518		a SXE cluster coded by penultimate pcexon
				ibsp	LG24	NC_063067.1	631914	634509				a frameshift corrected using SRX2178263
				spp1	LG24	NC_063045.1	38852361	38857293		spp1		highly expressed in primary head kidney macrophages SAMN10457792, expressed in intermuscular bone SAMN15332765
				scpp8ma1	LG24	NC_063045.1	38863038	38864047	complement	LOC125258268		3 Cys
				scpp8ma2	LG24	NC_063045.1	38875592	38877093	complement	scpp8		no RGD, scattered SXE clusters
				scpp8ma3	LG24	NC_063045.1	38883346	38884141	complement	LOC125258275		no RGD, scattered SXE clusters, long T-rich repeat in C-terminal half
				scpp11b	LG24	NC_063045.1	38894610	38898656	complement
				scpp11a	LG24	NC_063045.1	38900897	38902715		LOC125258258
				scpp14	LG4	NC_063047.1	29174604	29176803	complement	LOC125267269		SXE coded at the 3' end of pcexon2
				scpp13	LG4	NC_063047.1	29177461	29179785		LOC125267268		expressed in skin and scale SAMN14380551 but not high in skin SAMN14380556
				gsp37	LG4	NC_063047.1	29210449	29211809	complement		ENSMAYG00005017291
				scpp12	LG4	NC_063047.1	29212223	29215079	complement	LOC125267273		2 Cys, RGD
Cypriformes	Pimephales	fathead minnow	GCA_016745375.1	enam	chromosome_unknown	NW_024121100.1	9459629	9462849	complement	enam
	promelas		Office of Research and Development,	scpp5	chromosome_unknown	NW_024121100.1	9465352	9468674	complement	scpp5
			United States EPA	scpp7	chromosome_unknown	NW_024121100.1	9469184	9471181	complement	scpp7
			https://doi.org/10.1002/etc.5266	ambn	chromosome_unknown	NW_024121100.1	9472392	9476508	complement			1 Cys, RGD, two frameshifts corrected using JNCE01281608.1 and JNCD01008696.1
				scpplpq4	chromosome_unknown	NW_024121100.1	9478514	9480004	complement	LOC120460659
				scpp3pp2	chromosome_unknown	NW_024121100.1	9481104	9482057		LOC120460656
				scpp3pp1	chromosome_unknown	NW_024121100.1	9484451	9485210	complement			1 Cys near the C terminal
				scpp16	chromosome_unknown	NW_024121100.1	9485677	9489961		LOC120460672
				odam	chromosome_unknown	NW_024121100.1	9490472	9492845	complement	odam		RGD
				scpp9a	chromosome_unknown	NW_024121100.1	9495526	9498284	complement	scpp9		no Cys
				sparcl1	chromosome_unknown	NW_024121100.1	12964273	12978964		sparcl1
				scpp1	chromosome_unknown	NW_024121100.1	12957492	12960416	complement	scpp1
				scpplpq5	chromosome_unknown	NW_024121654.1	297201	300392	complement	LOC120463318		a SXE cluster coded by penultimate pcexon
				ibsp	chromosome_unknown	NW_024121654.1	434669	437180	complement	LOC120463749		RGD, possibly de novo last intron
				spp1	chromosome_unknown	NW_024121210.1	32132849	32137439	complement	spp1
				scpp8pp1	chromosome_unknown	NW_024121210.1	32128140	32129483		scpp8		no Cys, no RGD
				scpp8pp2	chromosome_unknown	NW_024121210.1	32122559	32124525				no Cys, no RGD, not found in JNCD01017497.1, potentially assemble error
				scpp8pp3	chromosome_unknown	NW_024121210.1	32104119	32106895				2 Cys, no RGD, not found in JNCD01017497.1, potentially assemble error
				gsp37	chromosome_unknown	NW_024121876.1	351585	353862	complement			2 Cys
				scpp12_pseudo	chromosome_unknown	NW_024121876.1	354794	355499	complement			fragmented pseudogene
Characiformes	Astyanax	Mexican tetra	GCA_023375975.1	enam	chromosome_25	NC_064432.1	2020515	2024706	complement	enam
	mexicanus	surface	Bond Life Sciences Center,	scpp7am2	chromosome_25	NC_064432.1	2026636	2034978
			University of Missouri	scpp5	chromosome_25	NC_064432.1	2035685	2043100	complement	scpp5		expressed in olfactory epithelium SAMEA4503848
			Astyanax mexicanus genomes consortium	scpp7am1	chromosome_25	NC_064432.1	2044518	2050562	complement	scpp7
				ambn_pseudo	chromosome_25	NC_064432.1	2057595	2057639	complement			other pcexons also found
				scpplpq4	chromosome_25	NC_064432.1	2058430	2061150	complement	LOC111195149
				scpp3am1	chromosome_25	NC_064432.1	2064401	2068050	complement		ENSAMXG00025044868
				scpp3am2	chromosome_25	NC_064432.1	2071970	2073323	complement		ENSAMXG00025044870	expressed in olfactory epithelium SAMEA4503848
				scpp3am3	chromosome_25	NC_064432.1	2080222	2082633	complement		ENSAMXG00025044872
				scpp16	chromosome_25	NC_064432.1	2083974	2089376		LOC111195168		highly expressed in olfactory epithelium SAMEA4503848
				odam	chromosome_25	NC_064432.1	2089558	2095711	complement	odam		RGD
				scpp9a	chromosome_25	NC_064432.1	2098211	2104037	complement	scpp9		no Cys, LOC125787769 for exons 1-3
				sparcl1	chromosome_7	NC_064414.1	51171252	51206703		sparcl1
				scpp1	chromosome_7	NC_064414.1	51130877	51141754	complement	scpp1
				enam_like	chromosome_13	NC_064420.1	23905596	23910204		LOC111188723		SXE or SXE cluster coded by pcexon 2, penultimate pcexon, and last pcexon
				scpp7_like	chromosome_13	NC_064420.1	23899131	23902658			ENSAMXG00025037622	2 SXEY
				scpplpq5	chromosome_13	NC_064420.1	23891164	23896698		LOC111188726		1 Cys, SXE cluster coded by penultimate pcexon, SXE coded by the last pcexon
				scpp17	chromosome_13	NC_064420.1	23881657	23885148		LOC111188724		2 Cys coded by the last pcexon, SXE cluster coded by pcexon 2
				ibsp	chromosome_13	NC_064420.1	23815541	23820278		LOC111188728		1 Cys, LOC125780664 for the last pcexon
				dsppl1	chromosome_13	NC_064420.1	23809125	23812672		LOC111188722		6 Cys, SSD repeats
				scpp1_like	chromosome_13	NC_064420.1	23797909	23807100		LOC111188725
				dmp1	chromosome_13	NC_064420.1	23785847	23794443		LOC111188721		many SXE but no large SXE clusters, putative bmp1-cleavage site
				scpplpq8	chromosome_13	NC_064420.1	25610715	25617029	complement	LOC103039671		2 Cys, RGD, a SXE cluster coded by pcexon 2
				spp1	chromosome_20	NC_064427.1	23457143	23464622		spp1
				scpp8	chromosome_20	NC_064427.1	23475368	23477605	complement	LOC103028513		no Cys
				scpp11b	chromosome_20	NC_064427.1	23484043	23487718	complement		ENSAMXG00025046001
				scpp11a	chromosome_20	NC_064427.1	23489613	23492249		LOC111195064		2 Cys
				scpp14	chromosome_22	NC_064429.1	11635078	11637896		LOC111197439		SXE coded by the 3' end of pcexon 2
				scpp13	chromosome_22	NC_064429.1	11631230	11633886	complement	LOC111197440
				gsp37	chromosome_22	NC_064429.1	11594067	11597480		LOC111197442
				scpp12	chromosome_22	NC_064429.1	11586652	11592470		LOC125786824		1 Cys, likely scpp12 ortholog
Characiformes	Astyanax	Mexican tetra	GCA_023375835.1	enam	chromosome_25	CM041876.1	2011044	2015165	complement
	mexicanus	cave	Bond Life Sciences Center,	scpp7am2	chromosome_25	CM041876.1	2025486	2017089	complement
			University of Missouri	scpp5	chromosome_25	CM041876.1	2026193	2033618	complement
			Astyanax mexicanus genomes consortium	scpp7am1	chromosome_25	CM041876.1	2035104	2041508	complement
				ambn_pseudo	chromosome_25	CM041876.1	2048098	2051621	complement
				scpplpq4	chromosome_25	CM041876.1	2055057	2057907	complement
				scpp3am1	chromosome_25	CM041876.1	2060854	2065111	complement
				scpp3am2	chromosome_25	CM041876.1	2069003	2070353	complement
				scpp3am3	chromosome_25	CM041876.1	2073318	2075863	complement
				scpp16	chromosome_25	CM041876.1	2077024	2082411
				odam	chromosome_25	CM041876.1	2082593	2088611	complement
				scpp9a	chromosome_25	CM041876.1	2011044	2015165	complement
				sparcl1	chromosome_7	CM041858.1	50660468	50693828
				scpp1	chromosome_7	CM041858.1	50634668	50645316	complement
				enam_like	chromosome_13	CM041864.1	22691677	22696447
				scpp7_like	chromosome_13	CM041864.1	22685675	22688616
				scpplpq5	chromosome_13	CM041864.1	22677695	22683149
				scpp17	chromosome_13	CM041864.1	22670295	22673776
				ibsp	chromosome_13	CM041864.1	22609597	22614167
				dsppl1	chromosome_13	CM041864.1	22604405	22607115
				scpp1_like	chromosome_13	CM041864.1	22592111	22601626
				dmp1	chromosome_13	CM041864.1	22580163	22588641
				scpplpq8	chromosome_13	CM041864.1	23291256	23294862	complement
				spp1	chromosome_20	CM041871.1	22769062	22776536
				scpp8	chromosome_20	CM041871.1	22794070	22796302	complement
				scpp11b	chromosome_20	CM041871.1	22801700	22805261	complement
				scpp11a	chromosome_20	CM041871.1	22821114	22823742
				scpp14	chromosome_22	CM041873.1	13483813	13486685
				scpp13	chromosome_22	CM041873.1	13480045	13482392	complement
				gsp37	chromosome_22	CM041873.1	13435962	13439334
				scpp12	chromosome_22	CM041873.1	13429781	13434356
Characiformes	Pygocentrus	red-bellied piranha	GCA_015220715.1	enam	chromosome_22	NC_051232.1	26982461	26987999		enam
	nattereri		Vertebrate Genomes Project,	scpp5	chromosome_22	NC_051232.1	26967466	26972199		scpp5
				scpp7	chromosome_22	NC_051232.1	26959911	26966101		scpp7
				ambnp	chromosome_22	NC_051232.1	26956782	26956827				only 1 exon found
				scpplpq4	chromosome_22	NC_051232.1	26953931	26954867
				scpp3pn1	chromosome_22	NC_051232.1	26945287	26950308		LOC119262012
				scpp3pn2	chromosome_22	NC_051232.1	26941888	26943498
				scpp3pn3	chromosome_22	NC_051232.1	26938492	26940025		LOC119262027
				scpp3pn4	chromosome_22	NC_051232.1	26935090	26936623		LOC119262026
				scpp3pn5	chromosome_22	NC_051232.1	26916742	26917435		LOC119262002
				scpp3pn6	chromosome_22	NC_051232.1	26912663	26913481
				scpp16	chromosome_22	NC_051232.1	26903167	26908099	complement	LOC108413155
				odam	chromosome_22	NC_051232.1	26897637	26902774		odam		RGD
				scpp9a	chromosome_22	NC_051232.1	26882428	26889455		scpp9		no Cys
				sparcl1	chromosome_5	NC_051215.1	15372801	15388607		sparcl1
				scpp1	chromosome_5	NC_051215.1	15347791	15353512	complement	scpp1
				scpplpq5	chromosome_9	NC_051219.1	1969778	1980151				1 Cys, SXE cluster coded by penultimate pcexon, SXE coded by the last pcexon
				scpp7_like	chromosome_9	NC_051219.1	1995183	1999929				2 SXEY
				dmp1	chromosome_9	NC_051219.1	2144374	2153629		LOC108413399		BMP1 cleavage site
				scpp1_like	chromosome_9	NC_051219.1	2157450	2175395		LOC108413401
				dsppl1	chromosome_9	NC_051219.1	2183287	2191802		LOC108412632		6 Cys, SSD repeats
				ibsp	chromosome_9	NC_051219.1	2196418	2200291		LOC119264034
				spp1	chromosome_18	NC_051228.1	25139211	25144967		spp1
				scpp8	chromosome_18	NC_051228.1	25149207	25151614	complement	scpp8
				gsp37	chromosome_20	NC_051230.1	34578947	34580523		LOC108411261
Gymnotiformes	Electrophorus	electric eel	GCA_013358815.1	enam	chromosome_9	NC_049543.1	24550737	24552032	complement	enam		RGD, no SXE coded by the penultimagte pcexon
	electricus		Vertebrate Genomes Project,	scpp5	chromosome_9	NC_049543.1	24554816	24557535	complement	scpp5
				scpp7p	chromosome_9	NC_049543.1	24559125	24559191	complement			only pcexon 2 found but no initiatio codon
				scpplpq4	chromosome_9	NC_049543.1	24561541	24562235	complement
				scpp3ee1	chromosome_9	NC_049543.1	24566777	24567549	complement
				scpp3ee2	chromosome_9	NC_049543.1	24571935	24572818	complement
				scpp3ee3	chromosome_9	NC_049543.1	24576585	24577508	complement
				scpp3ee4	chromosome_9	NC_049543.1	24580233	24581305	complement
				odam	chromosome_9	NC_049543.1	24588519	24590373	complement	odam		RGD
				scpp9a	chromosome_9	NC_049543.1	24591414	24593830	complement			no Cys
				sparcl1	chromosome_11	NC_049545.1	24749234	24760334	complement	sparcl1
				scpp1	chromosome_11	NC_049545.1	24763702	24766384
				scpplpq5	chromosome_22	NC_049556.1	12597503	12602563	complement			2 Cys, SXE clsuter coded by penultimate pcexon, SXE coded by last pcexon, a frameshift corrected by SRX554947
				scpp1_like	chromosome_22	NC_049556.1	12606978	12612223		LOC113592200		3 Cys
				dsppl1	chromosome_22	NC_049556.1	12613577	12617163		LOC128510874		7 Cys, SSD repeats
				ibsp	chromosome_22	NC_049556.1	12618925	12621971
				spp1	chromosome_17	NC_049551.1	9063935	9067648		spp1
				scpp8	chromosome_17	NC_049551.1	9069294	9070485	complement	LOC113576760
				gsp37_pseudo	chromosome_5	NC_049539.1	23099903	23103148	complement			most likely peudogene, no signal peptide
Siluriformes	Ictalurus	channel catfish	GCA_001660625.3	enam_pseudo	chromosome_29	NC_030444.2	15549891	15550224	complement			3 pcexons found
	punctatus		School of Fisheries,	scpp5	chromosome_29	NC_030444.2	15551769	15557812	complement	scpp5		2 SXEY and 1 SXE coded at the end of pcexons
			Aquaculture and Aquatic Sciences,	scpplpq4	chromosome_29	NC_030444.2	15559995	15561951	complement	LOC108260532
			Auburn University	scpp3ip0	chromosome_29	NC_030444.2	15563502	15564188	complement
			https://doi.org/10.1186/s12915-023-01556-8	scpp3ip1	chromosome_29	NC_030444.2	15567270	15568338	complement
			https://doi.org/10.1038/ncomms11757	scpp3ip2	chromosome_29	NC_030444.2	15571385	15572067	complement
				scpp3ip3	chromosome_29	NC_030444.2	15573257	15573919	complement
				scpp3ip4	chromosome_29	NC_030444.2	15577068	15578037	complement	LOC108260534		1 Cys, no SXE
				scpp16ip1	chromosome_29	NC_030444.2	15579209	15582787		LOC108260523
				scpp3ip5	chromosome_29	NC_030444.2	15585055	15586612	complement	LOC108260529
				scpp161p2	chromosome_29	NC_030444.2	15588110	15590989				1 Cys
				odam	chromosome_29	NC_030444.2	15591056	15593890	complement	odam		RGD
				scpp9a	chromosome_29	NC_030444.2	15596590	15599821	complement	scpp9		no Cys
				sparcl1	chromosome_3	NC_030418.2	32838369	32847496		sparcl1		possibly pseudogene, AT splice site
				scpp1	chromosome_3	NC_030418.2	32820405	32823984	complement	scpp1
				scpplpq5	chromosome_15	NC_030430.2	8827499	8831208	complement	LOC108275830		1 Cys, SXE cluster coed by penultimate pcexon and SXE coded by the last pcexon
				dmp1	chromosome_15	NC_030430.2	8836234	8842023		LOC108275831		1 Cys, scattered SXE
				dsppl1	chromosome_15	NC_030430.2	8843101	8848016		LOC108275832		10 Cys, SSD repeats
				ibsp	chromosome_15	NC_030430.2	8850191	8854316		LOC124628939		no RGD
				spp1	chromosome_16	NC_030431.2	21033554	21036726	complement	spp1		highly expressed in testis SAMN01906360
				scpp8	chromosome_16	NC_030431.2	21028853	21029964		LOC108276599		highly expressed in skin SAMN10231246
Siluriformes	Pangasianodon	iridescent shark	GCA_027358585.1	enam	chromosome_28	NC_069737.1	1346719	1349575		enam		no SXE coded by penultimate pcexon
	hypophthalmus		Max Planck Dresden Genome Center	scpp5	chromosome_28	NC_069737.1	1336448	1344885		scpp5		2 SXEY and 1 SXE coded at the end of pcexons
			ProjectVertebrate Genomes Project, G	scpplpq4	chromosome_28	NC_069737.1	1330081	1332628		LOC128317671
			10K	scpp3ph0	chromosome_28	NC_069737.1	1327607	132814
			https://doi.org/10.1038/s41586-021-03451-0	scpp3ph1	chromosome_28	NC_069737.1	1322772	1323487
				scpp3ph2	chromosome_28	NC_069737.1	1319656	1320365
				scpp3ph3	chromosome_28	NC_069737.1	1316538	1317253
				scpp3ph4	chromosome_28	NC_069737.1	1313421	1314136
				scpp16ip1	chromosome_28	NC_069737.1	1301438	1305836	complement	LOC113545721
				scpp3ph5	chromosome_28	NC_069737.1	1297987	1299781			ENSPHYG00025025119
				scpp16ip2	chromosome_28	NC_069737.1	1291879	1295283	complement			RGD
				odam	chromosome_28	NC_069737.1	1288303	1291795		odam		RGD
				scpp9a	chromosome_28	NC_069737.1	1282744	1286993		scpp9		no Cys
				sparcl1	chromosome_3	NC_069712.1	4774186	4783836	complement	sparcl1
				scpp1	chromosome_3	NC_069712.1	4794549	4797723		scpp1
				scpplpq5	chromosome_16	NC_069725.1	24997769	25004964	complement	LOC117599213		1 Cys, SXE cluster coed by penultimate pcexon and SXE coded by the last pcexon
				dmp1	chromosome_16	NC_069725.1	25007336	25012141			ENSPHYG00025003892	1 Cys, scattered SXE
				dsppl1	chromosome_16	NC_069725.1	25014330	25020772		LOC113525303		2 Cys, SSD repreats, poly-S
				ibsp	chromosome_16	NC_069725.1	25022425	25025652		LOC117599307		no Cys
				spp1	chromosome_17	NC_069726.1	18618969	18622173	complement	spp1		highly expressed in testis SAMN08866743, expressed in bone SAMN02944908
				scpp8	chromosome_17	NC_069726.1	18615423	18616541		LOC117599343
Siluriformes	Tachysurus	yellow catfish	GCA_022655615.1	enam	Chromosome_7	NC_062524.1	28616035	28617662	complement			no SXE coded by penultimate pcexon
	fulvidraco		College of Fisheries,	scpp5	Chromosome_7	NC_062524.1	28619647	2862304	complement	scpp5		2 SXEY and 1 SXE coded at the end of pcexons
			Huazhong Agricultural University	scpplpq4	Chromosome_7	NC_062524.1	28626965	28628822	complement	LOC113649987
			https://doi.org/10.1093/gigascience/giy120	scpp3tf1	Chromosome_7	NC_062524.1	28630668	28631777	complement
				scpp3tf2	Chromosome_7	NC_062524.1	28636971	28638016	complement
				scpp3tf3	Chromosome_7	NC_062524.1	28640509	28641239	complement
				scpp3tf4	Chromosome_7	NC_062524.1	28643366	28643965	complement
				scpp16ip1	Chromosome_7	NC_062524.1	28644745	28649630		LOC113649977
				scpp3tf5	Chromosome_7	NC_062524.1	28654406	28655474	complement	LOC113649993
				scpp16ip2	Chromosome_7	NC_062524.1	28658191	28663127				1 Cys
				odam	Chromosome_7	NC_062524.1	28663203	28666271	complement	odam		RGD
				scpp9	Chromosome_7	NC_062524.1	28667583	28671567	complement	scpp9		no Cys
				scpp1	chromosome_4	NC_062521.1	27152936	27156593	complement	scpp1
				sparcl1	chromosome_4	NC_062521.1	27164615	27174504		sparcl1
				scpplpq5	chromosome_23	CM042741.1	362509	367200		LOC113653060		SXE cluster encoded by penultimate pcexon and SXE coded by the last pcexon, also found in NC_062540.1
				dmp1	chromosome_23	CM042741.1	351851	356266	complement			scattered SXE, not found in NC_062540.1
				dsppl1	chromosome_23	CM042741.1	343397	346387	complement			4 Cys, SSD repeats, poly-S, not found in NC_062540.1
				ibsp	chromosome_23	CM042741.1	338595	342085	complement			no RGD, not found in NC_062540.1
				spp1	chromosome_20	NC_062537.1	15999010	16001918	complement	spp1		expressed in anal fin SAMN03142395, skin SAMD00406536, and venom gland SAMN03497639
				scpp8	chromosome_20	NC_062537.1	15994716	15996387		LOC113639301

## Sheet: TableS1_Euteleostei
TableS1 Details of SCPP genes in Euteleostei.
Order	Genus	Species	Genbank assembly	Gene	Location	Accession	End	End	Direction	Gene symbol	Other name
Salmoniformes	Oncorhynchus	chum salmon	GCA_023373465.1	enam	chromosome_16	NC_068436.1	1191921	1194875	complement	enam		expressed in lower jaw SAMN12367922
	keta		Marine Ecosystems and Aquaculture Division,	scpp5ok2	chromosome_16	NC_068436.1	1203022	1207904	complement	LOC118395331		expressed in lower jaw SAMN12367922
			Science Branch,	scpp5ok1	chromosome_16	NC_068436.1	1215394	1220476	complement	LOC118395332		expressed in lower jaw SAMN12367922
			Fisheries and Oceans Canada	scpp7	chromosome_16	NC_068436.1	1227053	1230071	complement	scpp7
				ambn_pseudo	chromosome_16	NC_068436.1	1232682	1232903	complement			only 1 truncated exon found
				scpplpq4	chromosome_16	NC_068436.1	1237123	1240924	complement	LOC118395661
				scpp3ok13	chromosome_16	NC_068436.1	1245626	1247848	complement
				scpp3ok12	chromosome_16	NC_068436.1	1257300	1258240	complement			expressed in lower jaw SAMN12367922
				scpp3ok11	chromosome_16	NC_068436.1	1267675	1269318	complement			expressed in lower jaw SAMN12367922
				scpp3ok10	chromosome_16	NC_068436.1	1291845	1293644	complement			2 frameshifts result in 8 Cys, probably non-functional, expressed in lower jaw SAMN12367922
				scpp3ok9	chromosome_16	NC_068436.1	1307591	1308560	complement	LOC127907906		expressed in lower jaw SAMN12367922
				scpp3ok8	chromosome_16	NC_068436.1	1319187	1320398	complement	LOC118395664		last exon LOC127907909, expressed in lower jaw SAMN12367922
				scpp3ok7	chromosome_16	NC_068436.1	1333008	1333954	complement			expressed in lower jaw SAMN12367922
				scpp3ok6	chromosome_16	NC_068436.1	1340335	1342114	complement
				scpp3ok5	chromosome_16	NC_068436.1	1343040	1344298	complement	LOC127907903		expressed in lower jaw SAMN12367922
				scpp3ok4	chromosome_16	NC_068436.1	1355886	1356797	complement	LOC118395662
				scpp3ok3	chromosome_16	NC_068436.1	1364073	1365354	complement	LOC118395663
				scpp3ok2	chromosome_16	NC_068436.1	1368690	1369914	complement			expressed in lower jaw SAMN12367922
				scpp3ok1	chromosome_16	NC_068436.1	1385379	1386405	complement	LOC118395666
				scpp16	chromosome_16	NC_068436.1	1392655	1397456		LOC118395333
				odam	chromosome_16	NC_068436.1	1397513	1400504	complement	odam
				scpp9a	chromosome_16	NC_068436.1	1403883	1406908	complement	scpp9
				scpp9b	chromosome_16	NC_068436.1	1410469	1417908	complement	LOC118395336
				sparcl1	chromosome_16	NC_068436.1	1418514	1432925	complement	sparcl1
				scpp1	chromosome_16	NC_068436.1	1447583	1455322		scpp1
				scpplpq5	chromosome_13	NC_068433.1	504871	513574		LOC127906564
				scpp1_like	chromosome_13	NC_068433.1	1056887	1096158		LOC127906905
				dsppl1	chromosome_13	NC_068433.1	1099780	1103314		LOC118382311		potential BMP1-cleavage site, expressed in lower jaw SAMN12367922
				ibsp	chromosome_13	NC_068433.1	1105290	1115719		LOC127906878
				spp1	chromosome_12	NC_068432.1	38265898	38270837		LOC118391461		lost intron 2, expressed in lower jaw SAMN12367922
				scpp8	chromosome_12	NC_068432.1	38271435	38272907	complement	LOC118391462		no Cys
				gsp37	chromosome_25	NC_068445.1	24905338	24908903
	Esox	northern pike	GCA_011004845.1	enam	chromosome_25	NC_047593.1	2002275	2008009	complement	enam
	lucius		Max Planck Institute in Dresden	scpp5	chromosome_25	NC_047593.1	2031601	2035123	complement	scpp5
			Vertebrate Genomes Project,	scpp7_pseudo	chromosome_25	NC_047593.1	2045875	2046231	complement			last pcexon and 3' UTR
				ambn_pseudo	chromosome_25	NC_047593.1	2051617	2051648	complement			only 1 fragmented exon found
				scpplpq4	chromosome_25	NC_047593.1	2067390	2072343	complement	LOC105006610
				scpp3el14	chromosome_25	NC_047593.1	2080741	2082376	complement			LOC106024043
				scpp3_like	chromosome_25	NC_047593.1	2117229	2119092				no SXE
				scpp3el12	chromosome_25	NC_047593.1	2140954	2144459	complement	LOC117594137
				scpp3el11	chromosome_25	NC_047593.1	2246868	2249513	complement
				scpp3el10	chromosome_25	NC_047593.1	2282198	2284798	complement	LOC105008576
				scpp3el9	chromosome_25	NC_047593.1	2306699	2308051	complement	LOC106024083
				scpp3el8	chromosome_25	NC_047593.1	2315059	2316892	complement	LOC105008575
				scpp3el7	chromosome_25	NC_047593.1	2359333	2360357		LOC105009599
				scpp3el6	chromosome_25	NC_047593.1	2394419	2395415	complement	LOC105009786
				scpp3el5	chromosome_25	NC_047593.1	2444268	2445099	complement	LOC114830695
				scpp3el4	chromosome_25	NC_047593.1	2449460	2450215	complement	LOC105005879
				scpp16el2	chromosome_25	NC_047593.1	2452973	2459193		LOC105005880		a GG-AG splice site confirmed in transcripts and the genome (SRX5245298)
				scpp3el3	chromosome_25	NC_047593.1	2476286	2477130	complement	LOC106024953		expressed in gill SAMN02724936
				scpp3el2	chromosome_25	NC_047593.1	2515791	2516777	complement
				scpp16el1	chromosome_25	NC_047593.1	2519373	2528473
				scpp3el1	chromosome_25	NC_047593.1	2539558	2541056	complement
				odam	chromosome_25	NC_047593.1	2545114	2550487	complement	odam
				scpp9a	chromosome_25	NC_047593.1	2553675	2556117	complement	scpp9
				scpp9b	chromosome_25	NC_047593.1	2562724	2566417	complement	LOC105005883
				sparcl1	chromosome_25	NC_047593.1	2562724	2566417	complement	sparcl1
				scpp1	chromosome_25	NC_047593.1	2615111	2618781		scpp1		intron sliding, phase-1 intron
				scpplpq5	chromosome_24	NC_047592.1	1764549	1768546	complement	LOC105009063
				ibsp	chromosome_24	NC_047592.1	928105	932520
				dsppl1	chromosome_24	NC_047592.1	923581	927230		LOC105010214
				scpp1_like	chromosome_24	NC_047592.1	907061	920413		LOC106023765
				spp1	chromosome_14	NC_047582.1	10068401	10073478	complement	spp1
				scpp8	chromosome_14	NC_047582.1	10064688	10067717				large repeat region
				gsp37	chromosome_13	NC_047581.1	22638626	22639729		LOC105029446
Osmeriformes	Hypomesus	delta smelt	GCA_021917145.1	enam	chromosome_22	NC_061081.1	8727520	8729803		enam
	transpacificus		Animal Science,	scpp7ht2	chromosome_22	NC_061081.1	8724148	8726090	complement
			University of California Davis	scpp5	chromosome_22	NC_061081.1	8721295	8724095		scpp5
				scpp7ht1	chromosome_22	NC_061081.1	8718538	8720546		scpp7
				ambn	chromosome_22	NC_061081.1	8714816	8717520		LOC124484228
				scpplpq4	chromosome_22	NC_061081.1	8712367	8713955		LOC124484229
				scpp3ht1	chromosome_22	NC_061081.1	8711045	8711985		LOC124484501
				scpp3ht2	chromosome_22	NC_061081.1	8708684	8710129		LOC124484477
				scpp3ht3	chromosome_22	NC_061081.1	8707374	8708537		LOC124484631
				scpp16	chromosome_22	NC_061081.1	8703539	8706727	complement	LOC124484178		a 10-nt penultimate exon resulted in a phase-1 intron
				odam	chromosome_22	NC_061081.1	8701155	8703462		odam
				scpp9a	chromosome_22	NC_061081.1	8698495	8700547				2 Cys in an alterenative splice product
				scpp9b	chromosome_22	NC_061081.1	8695263	8696968		LOC124484426
				sparcl1	chromosome_22	NC_061081.1	8682547	8685834	complement	sparcl1
				scpp1	chromosome_22	NC_061081.1	8673855	8677993	complement	scpp1
				spp1	chromosome_22	NC_061081.1	6375650	6380403	complement	spp1
				scpp8	chromosome_22	NC_061081.1	6372961	6374976		LOC124484557
				scpp11b	chromosome_22	NC_061081.1	6371235	6372435			ENSHTAG00005022557
				scpp11a	chromosome_22	NC_061081.1	6368552	6370241	complement	LOC124484554
				scpp14	chromosome_unknown	NW_025813837.1	2124465	2125744
				scpp13	chromosome_unknown	NW_025813837.1	2121822	2123531	complement	LOC124464023
				gsp37	chromosome_unknown	NW_025813837.1	2102471	2103891		LOC124464021
				scpp12	chromosome_unknown	NW_025813837.1	2100531	2102478		LOC124464019
Osmeriformes	Protosalanx	Asian icefish	GCA_030340685.1	enam	chromosome_13	JASCXZ010000013.1	8493960	8496046
	chinensis		College of Fisheries, Huazhong Agricultural University	scpp7_pseudo	chromosome_13	JASCXZ010000013.1	8492249	8493033	complement			only 3 exons found
				scpp7	chromosome_13	JASCXZ010000013.1	8486850	8488464
				ambn	chromosome_13	JASCXZ010000013.1	8465132	8469588
				scpplpq4	chromosome_13	JASCXZ010000013.1	8462813	8464342
				scpp3	chromosome_13	JASCXZ010000013.1	8461292	8462375
				odam	chromosome_13	JASCXZ010000013.1	8456494	8458741				RGD
				scpp9a	chromosome_13	JASCXZ010000013.1	8454294	8455996
				scpp9b	chromosome_13	JASCXZ010000013.1	8451091	8452723
				sparcl1	chromosome_13	JASCXZ010000013.1	8445890	8450755
				scpp1	chromosome_13	JASCXZ010000013.1	8440760	8443627	complement			transcripts found in SRX7707086 and SRX7707090
				spp1	chromosome_13	JASCXZ010000013.1	740996	748746	complement
				scpp8	chromosome_13	JASCXZ010000013.1	737126	739226
				scpp11a_pseudo	chromosome_13	JASCXZ010000013.1	735032	735057	complement			only the termination codon and the surrounding region
				gsp37_pseudo	chromosome_21	JASCXZ010000021.1	6613388	6613491				only 3'UTR found
Gadiformes	Gadus	Atlantic cod	GCA_902167405.1	enam	chromosome_3	NC_044050.1	9710961	9713985		LOC115541128
	morhua		Wellcome Sanger Institute	scpp5	chromosome_3	NC_044050.1	9698720	9702537		LOC115540763
				ambn	chromosome_3	NC_044050.1	9686682	9692146		LOC115540284
				scpplpq4	chromosome_3	NC_044050.1	9683170	9685027		LOC115540673
				scpp3gm5	chromosome_3	NC_044050.1	9681018	9681895			ENSGMOT00000067914.1
				scpp3gm4	chromosome_3	NC_044050.1	9677700	9678595		LOC115540198	ENSGMOT00000045191.1
				scpp3gm3	chromosome_3	NC_044050.1	9671035	9672126				no SXE, 1 Cys
				scpp3gm2	chromosome_3	NC_044050.1	9669088	9670076		LOC115540253
				scpp3gm1	chromosome_3	NC_044050.1	9667631	9668455		LOC115539897
				scpp16	chromosome_3	NC_044050.1	9661556	9666432	complement			RGD
				odam	chromosome_3	NC_044050.1	9658618	9661547		LOC115540283	ENSGMOT00000043808.1
				scpp9a	chromosome_3	NC_044050.1	9654790	9657625		LOC115540282	ENSGMOT00000038871.1	1 Cys
				scpp9b	chromosome_3	NC_044050.1	9651173	9652036				single exon
				sparcl1	chromosome_3	NC_044050.1	9642189	9650781		LOC115539720
				scpp1	chromosome_3	NC_044050.1	9637029	9640349	complement	LOC115541134
				spp1	chromosome_19	NC_044066.1	4005039	4013465		LOC115532539
				gsp37	chromosome_6	NC_044053.1	9470769	9472868				7 Cys
Beryciformes	Myripristis	soldierfish	GCA_902150065.1	enam	chromosome_1	NC_043980.1	19264571	19268291		LOC115365755		no SXE in pcexon2
	murdjan		Wellcome Sanger Institute	scpp5	chromosome_1	NC_043980.1	19257663	19260255			ENSMMDT00005000443.1
				scpp7	chromosome_1	NC_043980.1	19251246	19254164		LOC115362061
				ambn	chromosome_1	NC_043980.1	19246738	19249568		LOC115362052
				scpplpq4	chromosome_1	NC_043980.1	19241812	19243614		LOC115367855
				scpp3mm4	chromosome_1	NC_043980.1	19238975	19239774		LOC115366468
				scpp3mm3	chromosome_1	NC_043980.1	19222776	19223709				fcrl5 found between scpp3mm3 and scpp3mm4
				scpp3mm2	chromosome_1	NC_043980.1	19220268	19221076
				scpp3mm1	chromosome_1	NC_043980.1	19218705	19219611		LOC115367649
				scpp16	chromosome_1	NC_043980.1	19214292	19217761	complement	LOC115365582		a 10-nt penultimate exon resulted in a phase-1 intron
				odam	chromosome_1	NC_043980.1	19210959	19214153		LOC115365446
				scpp9a	chromosome_1	NC_043980.1	19207141	19209927				1 Cyc
				scpp9b	chromosome_1	NC_043980.1	19204243	19204949			ENSMMDT00005000400.1
				sparcl1	chromosome_1	NC_043980.1	19197288	19203761		LOC115363911
				scpp1	chromosome_1	NC_043980.1	19190963	19193631	complement	LOC115362025
				dmp1	chromosome_18	NC_043997.1	610103	616995	complement			phase 2 intron 3
				scpp1_like	chromosome_18	NC_043997.1	603281	606526	complement
				ibsp	chromosome_18	NC_043997.1	505702	511009		LOC115376753
				spp1	chromosome_12	NC_043991.1	4725249	4733219	complement	spp1
				scpp8	chromosome_12	NC_043991.1	4715462	4718812		LOC115369354		2 RGD, no Cys
				scpp11b	chromosome_12	NC_043991.1	4706128	4709150
				scpp11a	chromosome_12	NC_043991.1	4700534	4701452	complement
				scpp13	chromosome_9	NC_043988.1	6622896	6626794	complement			2 Cys
				scpp14	chromosome_9	NC_043988.1	6629263	6631187				RGD
				gsp37	chromosome_9	NC_043988.1	8864269	8865455	complement
				scpp12	chromosome_9	NC_043988.1	8866523	8870440	complement			2 Cys
Gobiiformes	Periophthalmus	mudskipper	GCA_009829125.3	enam	chromosome_1	NC_047126.1	30817520	30819849		enam
	magnuspinnatus		Vertebrate Genomes Project,	scpp5	chromosome_1	NC_047126.1	30812611	30814530		scpp5
				scpp7	chromosome_1	NC_047126.1	30808945	30810929		scpp7
				ambn	chromosome_1	NC_047126.1	30804352	30807205		LOC117370258		3' region LOC129456502
				scpplpq4	chromosome_1	NC_047126.1	30800057	30802561
				scpp3pm6	chromosome_1	NC_047126.1	30791903	30792657		LOC117373026
				scpp3pm5	chromosome_1	NC_047126.1	30787787	30788545		LOC117376535
				scpp3pm4	chromosome_1	NC_047126.1	30784360	30785027		LOC117391541
				scpp3pm3	chromosome_1	NC_047126.1	30782917	30783595		LOC117375121		2 pcexons, intron loss
				scpp3pm2	chromosome_1	NC_047126.1	30779630	30780330				no SXE
				scpp3pm1	chromosome_1	NC_047126.1	30776586	30777035				no SXE
				scpp16	chromosome_1	NC_047126.1	30767215	30769548	complement	LOC129456500		3' region LOC117375135
				odam	chromosome_1	NC_047126.1	30764622	30767169		odam
				scpp9a	chromosome_1	NC_047126.1	30761988	30763292		scpp9
				scpp9b	chromosome_1	NC_047126.1	30759551	30760366
				sparcl1	chromosome_1	NC_047126.1	30753609	30758828		sparcl1
				scpp1	chromosome_1	NC_047126.1	30746949	30750152	complement	scpp1
				spp1	chromosome_23	NC_047148.1	1167896	1181716	complement	spp1
				scpp8	chromosome_23	NC_047148.1	1156145	1159456		LOC129457364
				gsp37	chromosome_9	NC_047134.1	29997953	29999605		LOC129456518
	Boleophthalmus	great blue-spotted	GCA_026225935.1	enam	scaffold 22	JAPFQS010000022.1	28570901	28572927		LOC110165330
	pectinirostris	mudskipper	BGI	scpp5	scaffold 22	JAPFQS010000022.1	28563752	28565904		scpp5
				scpp7	scaffold 22	JAPFQS010000022.1	28559680	28561550		scpp7
				ambn	scaffold 22	JAPFQS010000022.1	28555046	28557638		LOC110165424
				scpplpq4	scaffold 22	JAPFQS010000022.1	28549918	28551925		LOC110165313
				scpp3bp1	scaffold 22	JAPFQS010000022.1	28546360	28547070		LOC110165306		a frameshift corrected using SRX16766588
				scpp3bp2	scaffold 22	JAPFQS010000022.1	28541954	28542489		LOC110165308
				scpp3bp3	scaffold 22	JAPFQS010000022.1	28539334	28540472		LOC110165254
				scpp3bp4	scaffold 22	JAPFQS010000022.1	28533961	28534368
				scpp16	scaffold 22	JAPFQS010000022.1	28517582	28520630	complement	LOC110165417
				odam	scaffold 22	JAPFQS010000022.1	28514375	28517533		odam
				scpp9a	scaffold 22	JAPFQS010000022.1	28511864	28513438		scpp9
				scpp9b	scaffold 22	JAPFQS010000022.1	28509172	28509929
				sparcl1	scaffold 22	JAPFQS010000022.1	28498555	28508363		sparcl1
				scpp1	scaffold 22	JAPFQS010000022.1	28485688	28488630	complement	scpp1
				spp1	scaffold 18	JAPFQS010000018.1	43819280	43831645		spp1
				scpp8	scaffold 18	JAPFQS010000018.1	43833980	43836986	complement	LOC110172429
				gsp37	scaffold 4	JAPFQS010000004.1	7751645	7753487	complement
Gobiiformes	Sphaeramia	cardinalfish	GCA_902148855.1	enam	chromosome_1	NC_043957.1	45023216	45026637	complement	LOC115422972
	orbicularis		Wellcome Sanger Institute	scpp5	chromosome_1	NC_043957.1	45037469	45039539	complement		ENSSORT00005001046.1	expressed in adult gill SAMEA5365119
				scpp7	chromosome_1	NC_043957.1	45040269	45042999	complement	LOC115423072		no SXE, highly expressed in adult gill SAMEA5365119
				ambn	chromosome_1	NC_043957.1	45043869	45046168	complement	LOC115422916		1 Cys
				scpplpq4so1	chromosome_1	NC_043957.1	45051146	45052775	complement	LOC115423099
				scpp3so8	chromosome_1	NC_043957.1	45055950	45056696	complement	LOC115423135
				scpp3so7	chromosome_1	NC_043957.1	45058744	45059612
				scpp3so6	chromosome_1	NC_043957.1	45062454	45063323		LOC115423129		expressed in adult gill SAMEA5365119
				scpplpq4so2	chromosome_1	NC_043957.1	45065367	45067303	complement	LOC115423050		no SXE coded by pcexon2, SXE coded by pcexon3
				scpp3so5	chromosome_1	NC_043957.1	45069935	45071428	complement	LOC115423142
				scpp3so4	chromosome_1	NC_043957.1	45073186	45073886	complement
				scpplpq4so3	chromosome_1	NC_043957.1	45073910	45078177	complement	LOC115423034		5 pcexons, no RGD, no SXE coded by pcexon2, SXE coded by pcexon3
				scpp3so3	chromosome_1	NC_043957.1	45083187	45083892	complement	LOC115423115		expressed in adult gill SAMEA5365119
				scpp3so2	chromosome_1	NC_043957.1	45086249	45086962	complement
				scpp3so1	chromosome_1	NC_043957.1	45087676	45088509	complement	LOC115423106		expressed in adult gill SAMEA5365119
				scpp16	chromosome_1	NC_043957.1	45089515	45092531				expressed in adult gill SAMEA5365119
				odam	chromosome_1	NC_043957.1	45092535	45095139	complement	LOC115423009
				scpp9a	chromosome_1	NC_043957.1	45096966	45098635	complement			1 Cys
				scpp9b	chromosome_1	NC_043957.1	45100050	45100878	complement			single exon
				sparcl1	chromosome_1	NC_043957.1	45101170	45114064	complement	LOC115422780
				scpp1	chromosome_1	NC_043957.1	45117790	45120635		LOC115422932
				scpp1_like	chromosome_unknown	NW_021941475.1	1405	6332		LOC115415934
				spp1	chromosome_12	NC_043968.1	1135250	1153102		spp1
				scpp8	chromosome_12	NC_043968.1	1166966	1171100	complement
				gsp37	chromosome_9	NC_043965.1	38695637	38697215	complement			2 Cys
Scombriformes	Thunnus	yellowfin tuna	GCA_914725855.1	enam	chromosome_3	NC_058108.1	21574735	21577313	complement	enam
	albacares		Wellcome Sanger Institute	scpp5ta1	chromosome_3	NC_058108.1	21588202	21590746	complement	scpp5
			Darwin Tree of Life Project	scpp5ta2	chromosome_3	NC_058108.1	21597906	21594983	complement		ENSTABT00005018035.1
				scpp7	chromosome_3	NC_058108.1	21598504	21601038	complement	scpp7
				ambn	chromosome_3	NC_058108.1	21602543	21604869	complement	LOC122976234
				scpplpq4	chromosome_3	NC_058108.1	21607744	21609967	complement	LOC122979130
				scpp3ta1	chromosome_3	NC_058108.1	21612227	21612956	complement
				scpp3ta2	chromosome_3	NC_058108.1	21616769	21617616	complement	LOC122979430
				scpp3ta3	chromosome_3	NC_058108.1	21618872	21620211	complement			exon 1 shared with scpp3ta2
				scpp3ta4	chromosome_3	NC_058108.1	21621492	21622305	complement
				scpp3ta5	chromosome_3	NC_058108.1	21623421	21624252
				scpp3ta6	chromosome_3	NC_058108.1	21626452	21627189	complement	LOC122976735
				scpp3ta7	chromosome_3	NC_058108.1	21630599	21631516	complement
				scpp16	chromosome_3	NC_058108.1	21632553	21636759		LOC137180568		GG splice acceptor in exon 12 confirmed by ERX6465924 (genome)
				odam	chromosome_3	NC_089519.1	21846446	21851136	complement	odam
				scpp9a	chromosome_3	NC_058108.1	21642630	21644770	complement	scpp9
				scpp9b	chromosome_3	NC_058108.1	21646179	21646979	complement
				sparcl1	chromosome_3	NC_058108.1	21646179	21654562	complement	sparcl1
				scpp1	chromosome_3	NC_058108.1	21657808	21660912		scpp1
				dmp1	chromosome_22	NC_058127.1	842085	848355	complement			phase 2 intron 3
				spp1	chromosome_18	NC_058123.1	25508907	25516704	complement	spp1
				scpp8	chromosome_18	NC_058123.1	25494316	25497691		LOC122967978
				gsp37	chromosome_2	NC_058107.1	8222959	8224601		LOC122991049		2 Cys
Syngnathiformes	Synchiropus	mandarin dragonet	GCA_027744825.1	enam	Chromosome_2	NC_071335.1	21604727	21607285	complement
	splendidus		Biological Sciences,	scpp5	Chromosome_2	NC_071335.1	21611069	21613246	complement		ENSSSDT00005010817.1
			University of Idaho at Moscow	ambn	Chromosome_2	NC_071335.1	21615633	21618655	complement	LOC128753520		Cys coded by pcexon2
			https://doi.org/10.46471/gigabyte.76	scpplpq4	Chromosome_2	NC_071335.1	21621262	21622045	complement	LOC128753324
				scpp3ss9	Chromosome_2	NC_071335.1	21625437	21626811	complement			2 Cys, SXE at C terminal
				scpp3ss8	Chromosome_2	NC_071335.1	21628232	21629152	complement
				scpp3ss7	Chromosome_2	NC_071335.1	21630794	21631180	complement
				scpp3ss6	Chromosome_2	NC_071335.1	21633266	21633858	complement	LOC128755016
				scpp3ss5	Chromosome_2	NC_071335.1	21635855	21636444	complement		ENSSSDT00005028768.1
				scpp3ss4	Chromosome_2	NC_071335.1	21638012	21638608	complement
				scpp3ss3	Chromosome_2	NC_071335.1	21640151	21641276	complement
				scpp3ss2	Chromosome_2	NC_071335.1	21643168	21643714	complement
				scpp3ss1	Chromosome_2	NC_071335.1	21645111	21645627	complement
				scpp16	Chromosome_2	NC_071335.1	21647301	21650393
				odam	Chromosome_2	NC_071335.1	21650522	21652060	complement	odam		RGD
				scpp9a	Chromosome_2	NC_071335.1	21653162	21654245	complement
				scpp9b	Chromosome_2	NC_071335.1	21656502	21657038	complement
				sparcl1	Chromosome_2	NC_071335.1	21658732	21663845	complement	sparcl1
				scpp1	Chromosome_2	NC_071335.1	21667663	21670672		scpp1
				spp1	chromosome_1	NC_071334.1	62585049	62590476		spp1
Syngnathiformes	Hippocampus	taiger tail seahorse	GCA_001891065.2	enam	chromosome_unknown	NW_017805497.1	3009507	3011612		LOC109519775		approximately a half of RNAseq from embryos SAMN05520960
	comes		Key Laboratory of Tropical Marine Bio-resources and Ecology,	scpp5p	chromosome_unknown	NW_017805497.1	3005055	3006596			ENSHCOG00000018166	3 exons found
			South China Sea Institute of Oceanology,	sparcl1	chromosome_unknown	NW_017805497.1	2984963	2993470		LOC109519745
			Chinese Academy of Sciences	scpp1	chromosome_unknown	NW_017805497.1	2973483	2980680	complement	LOC109519940
			https://doi.org/10.3109/19401736.2012.744983	spp1	chromosome_unknown	NW_017804902.1	4509	9441		LOC109523925
				scpp8	chromosome_unknown	NW_017804902.1	10255	11935	complement	LOC109523915		no Cys, highly expressed in the anterior kidney SAMN05952402 (Fogelson et al., 2017)
Syngnathiformes	Syngnathus	greater pipefish	GCA_901709675.2	enam	chromosome_1	NC_051087.1	7544136	7546268	complement	enam		no SXE encoded by pcexon 2
	acus		Wellcome Sanger Institute	sparcl1	chromosome_1	NC_051087.1	7557609	7563829	complement	sparcl1
				scpp1	chromosome_1	NC_051087.1	7567646	7571679		LOC119127534
				spp1	chromosome_12	NC_051097.1	4026365	4030855	complement	spp1
				scpp8	chromosome_12	NC_051097.1	4023710	4025064		LOC119131753		no Cys, many SXE sequences
Synbranchiformes	Anabas	climbing perch	GCA_900324465.2	enam	chromosome_1	NC_046610.1	11361149	11363461		enam		phase 1 intron 3
	testudineus		Wellcome Sanger Institute	scpp5	chromosome_1	NC_046610.1	11356219	11358357		scpp5
				scpp7	chromosome_1	NC_046610.1	11352959	11355371		scpp7		strong expression in adult fins in Betta splendens
				ambn	chromosome_1	NC_046610.1	11349681	11351920		LOC114843747		Cys at the C terminal, SXE coded by pcexon2
				scpplpq4b	chromosome_1	NC_046610.1	11346839	11348918				an assemble error corrected by OMLL01022592 & CAABOV010000543.1
				scpplpq4a	chromosome_1	NC_046610.1	11342811	11344110
				scpp3at13	chromosome_1	NC_046610.1	11339297	11340229
				scpp3at12	chromosome_1	NC_046610.1	11336301	11337189				no SXE coded at the 3'end of pcexon2
				scpp3at14	chromosome_1	NC_046610.1	11333805	11334528			ENSATET00000025546.2	no SXE coded by pcexon2
				scpp3at11	chromosome_1	NC_046610.1	11331331	11332112	complement
				scpp3at10	chromosome_1	NC_046610.1	11328572	11329352		LOC113161239
				scpp3at9	chromosome_1	NC_046610.1	11324321	11325113
				scpp3at8	chromosome_1	NC_046610.1	11321834	11322618
				scpp3at7	chromosome_1	NC_046610.1	11319336	11320130
				scpp3at6	chromosome_1	NC_046610.1	11316523	11317651
				scpp3at5	chromosome_1	NC_046610.1	11313825	11314613
				scpp3at4	chromosome_1	NC_046610.1	11311567	11312324
				scpp3at3	chromosome_1	NC_046610.1	11308865	11309627
				scpp3at2	chromosome_1	NC_046610.1	11306088	11306821
				scpp3at1	chromosome_1	NC_046610.1	11303265	11304069
				scpp16	chromosome_1	NC_046610.1	11299905	11302456	complement	LOC113162319
				odam	chromosome_1	NC_046610.1	11297592	11299812		odam
				scpp9a	chromosome_1	NC_046610.1	11294096	11295722		scpp9		1 Cys near the C terminal
				scpp9b	chromosome_1	NC_046610.1	11291900	11292638				1 Cys near the C terminal
				sparcl1	chromosome_1	NC_046610.1	11286204	11291520
				scpp1	chromosome_1	NC_046610.1	11280532	11284027	complement	scpp1
				scpp1_like	chromosome_18	NC_046627.1	329839	332705	complement	LOC113168455
				spp1	chromosome_22	NC_046630.1	17864449	17871427	complement	spp1
				scpp8	chromosome_22	NC_046630.1	17856774	17859289
				gsp37	chromosome_9	NC_046618.1	3863519	3865539
Synbranchiformes	Mastacembelus	zig-zag eel	GCA_900324485.2	enam	chromosome_1	NC_046633.1	9052065	9054718				possibly non-functional, a premature termination codon confirmed by SRX18302038 in the last pcexon, expressed in adult muscle SAMEA4872127, no SXE in pcexon2
	armatus		Wellcome Sanger Institute	scpp5	chromosome_1	NC_046633.1	9047899	9050023			ENSMAMG00000018457	expressed in adult muscle SAMEA4872127
				scpp7_pseudo	chromosome_1	NC_046633.1	9046598	9047079				2 pcexons found
				ambn	chromosome_1	NC_046633.1	9043508	9045938		LOC113128561
				scpplpq4	chromosome_1	NC_046633.1	9040108	9042139		LOC113128439
				scpp3ma4	chromosome_1	NC_046633.1	9036190	9036980			ENSMAMT00000028122.2
				scpp3ma3	chromosome_1	NC_046633.1	9033067	9033782
				scpp3ma2	chromosome_1	NC_046633.1	9030723	9031468
				scpp3ma1	chromosome_1	NC_046633.1	9029548	9030332
				scpp16	chromosome_1	NC_046633.1	9023618	9028675	complement			6 pcexons duplicated
				odam	chromosome_1	NC_046633.1	9021161	9023606		LOC113128077		RGD
				scpp9a	chromosome_1	NC_046633.1	9017674	9019765			ENSMAMG00000025792
				scpp9b	chromosome_1	NC_046633.1	9015297	9016087
				sparcl1	chromosome_1	NC_046633.1	9009099	9014511		LOC113128349
				scpp1	chromosome_1	NC_046633.1	9004215	9006748	complement	LOC113128076
				scpp1_like	chromosome_18	NC_046650.1	19357258	19361735		LOC113140686		expressed in adult muscle SAMEA4872127
				spp1	chromosome_12	NC_046644.1	4875360	4882125		LOC113124642
				scpp8	chromosome_12	NC_046644.1	4887780	4890488	complement	LOC113124168		no Cys
				gsp37	chromosome_9	NC_046641.1	4125978	4128534		LOC113139281		4 Cys, SXE in the N terminal
Synbranchiformes	Monopterus	Asian swamp eel	GCA_001952655.1	enam	chromosome_unknown	NW_018127934.1	953770	956213		LOC109961316		probably non-functional, 3 premature termination codons confimred by SRX15461831, expressed in ovary SAMN01892543, no SXE in pcexon2
	albus		Laboratory of Molecular and Developmental Genetics,	scpp5	chromosome_unknown	NW_018127934.1	949410	951578		LOC109961326	ENSMALG00000003943	LOC109961316 chimera of enam and scpp5
			College of Life Science,	scpp7_pseudo	chromosome_unknown	NW_018127934.1	946765	947908				only 4 pcexons found, most likely non-functional
			Wuhan University	ambn	chromosome_unknown	NW_018127934.1	943390	945707
			https://www.ncbi.nlm.nih.gov/pubmed/24846630	scpplpq4	chromosome_unknown	NW_018127934.1	940164	942014
			https://www.ncbi.nlm.nih.gov/pubmed/29688346	scpp3moa6	chromosome_unknown	NW_018127934.1	936238	937156		LOC109961424
				scpp3moa5	chromosome_unknown	NW_018127934.1	933091	934369		LOC109961423		369/370 nucleotide sequence identical to scpp3moa2 and scpp3moa3
				scpp3moa4	chromosome_unknown	NW_018127934.1	925551	926592				494/496 nucleotide sequence identical to scpp3moa2 and scpp3moa3
				scpp3moa3	chromosome_unknown	NW_018127934.1	922575	923414				nucleotide sequence identical to scpp3moa2
				scpp3moa2	chromosome_unknown	NW_018127934.1	913286	914122				nucleotide sequence identical to scpp3moa3
				scpp3moa1	chromosome_unknown	NW_018127934.1	911579	912423
				scpp16	chromosome_unknown	NW_018127934.1	908103	910395	complement	LOC109961306
				odam	chromosome_unknown	NW_018127934.1	905604	908073
				scpp9a	chromosome_unknown	NW_018127934.1	902336	904047		LOC109961390
				scpp9b	chromosome_unknown	NW_018127934.1	899684	900448
				sparcl1	chromosome_unknown	NW_018127934.1	893588	898756		LOC109961388
				scpp1	chromosome_unknown	NW_018127934.1	888513	891352	complement	LOC109961399		3 Cys
				scpp1_like_pseudo	chromosome_unknown	NW_018128340.1	40593	41496	complement			2 pcexons found, both has a termination codon
				spp1	chromosome_unknown	NW_018128285.1	441320	448777	complement	LOC109951749		RGD not encoded (confirmed by SRX15461831 and SRX15370414)
				scpp8	chromosome_unknown	NW_018128178.1	60048	61286	complement	LOC109973659		no Cys
Carangiformes	Lates	barramundi	GCA_001640805.2	enam	LG5	NC_066837.1	13109040	13114754		enam
	calcarifer		Reproductive Genomics Group,	scpp5	LG5	NC_066837.1	13106108	13108308		LOC108896481		LOC127142477 for downstream region, 2 frameshifts corrected using LBLR01011773.1 and BRZM01000099.1
			Temasek Life Sciences Laboratory,	scpp7	LG5	NC_066837.1	13102558	13105346		scpp7
			National University of Singapore	ambn	LG5	NC_066837.1	13098778	13101263		LOC108896483		LOC108896483 is a chimara of ambn and scpplpq4
			https://doi.org/10.1371/journal.pgen.1005954	scpplpq4	LG5	NC_066837.1	13095449	13097525		LOC108896483		internal duplication in pcexon2
				scpp3lc3	LG5	NC_066837.1	13092525	13093320		LOC108896484		expressed in juvenile gill SAMN18363585
				scpp3lc2	LG5	NC_066837.1	13090128	13090907		LOC127142476
				scpp3lc1	LG5	NC_066837.1	13088456	13089452		LOC108896485
				scpp16	LG5	NC_066837.1	13084326	13087843	complement	LOC108896486		2 frameshifts corrected using LBLR01011773.1, CYIE01000087.1 and BRZM01000099.1
				odam	LG5	NC_066837.1	13081055	13084328		odam
				scpp9a	LG5	NC_066837.1	13078278	13080387		scpp9
				scpp9b	LG5	NC_066837.1	13076311	13077085
				sparcl1	LG5	NC_066837.1	13069709	13075954		sparcl1		1 frameshift corrected using LBLR01011773.1 and BRZM01000099.1
				scpp1	LG5	NC_066837.1	13064524	13067694	complement	LOC108896490		1 frameshift corrected using SRX22066154
				dmp1	chromosome_unknown	NW_026118168.1	12415	17320	complement	LOC108882330		phase 2 intron 3
				scpp1_like	chromosome_unknown	NW_026118168.1	9755	12053	complement	LOC108882328		a similar but different sequence LOC108892993 found in NW_026116354.1 (239..2454)
				spp1	LG9	NC_066841.1	2660419	2666928		spp1
				scpp8	LG9	NC_066841.1	2669874	2674168	complement		ENSLCAG00010032501
				gsp37	LG13	NC_066845.1	19608168	19610209	complement	LOC108878471
Carangiformes	Solea	Senegalese sole	GCA_019176455.1	enam	LG6	NC_058026.1	16064215	16066952	complement	enam		a sequence error in the boundary of exon1 and exon2
	senegalensis		Toruno, IFAPA	scpp5	LG6	NC_058026.1	16070891	16072961	complement	scpp5
			https://doi.org/10.1038/s41598-021-92601-5	scpp7	LG6	NC_058026.1	16073405	16075476	complement	scpp7		highly expressed in dorsal skin SAMEA5130944
				ambn	LG6	NC_058026.1	16077555	16079621	complement	LOC122771478
				scpplpq4	LG6	NC_058026.1	16080438	16081940	complement	LOC122771578
				scpp3ss1	LG6	NC_058026.1	16086242	16087208	complement
				scpp3_like	LG6	NC_058026.1	16089544	16090280	complement			noSXE, 1 Cys, similar to LOC131466366
				scpp3ss3	LG6	NC_058026.1	16093746	16094465	complement	LOC122770526
				scpp3ss4	LG6	NC_058026.1	16098290	16099176	complement	LOC122771435
				scpp3ss5	LG6	NC_058026.1	16101210	16102076	complement	LOC122771437
				scpp3ss6	LG6	NC_058026.1	16105694	16106591	complement	LOC122771436
				scpp3ss7	LG6	NC_058026.1	16110265	16111038	complement
				odam	LG6	NC_058026.1	16112810	16114972	complement	odam
				scpp9a	LG6	NC_058026.1	16116291	16117904	complement	LOC122771598
				scpp9b	LG6	NC_058026.1	16119185	16120022			JOB18_007577
				sparcl1	LG6	NC_058026.1	16120438	16126593	complement	LOC122770498
				scpp1	LG6	NC_058026.1	16129998	16133316		scpp1		a potential sequence error in exon1
				scpp1_like	LG23	NC_058023.1	4214046	4216744		LOC122766234		expressed in skin SAMEA5056440
				spp1	chromosome_unknwon	NW_025321276.1	107196	113688		spp1
				scpp8	chromosome_unknwon	NW_025321276.1	114627	117775	complement		JOB18_045642
				gsp37	LG5	NC_058025.1	22011294	22012462	complement	LOC122769134
Carangiformes	Seriola	yellowtail	GCA_002814215.1	enam	chromosome_unknown	NW_019525135.1	2222645	2225626	complement	LOC111664006
	lalandi		Office of Biotechnology,	scpp5	chromosome_unknown	NW_019525135.1	2231373	2233658	complement	LOC111664100
	dorsalis		Genome Informatics Facility,	scpp7	chromosome_unknown	NW_019525135.1	2234519	2237322	complement	LOC111664009		a frameshift in simple repeats coded by pcexon6 corrected by MAII01000200.1 and SRX2030579
			Iowa State University	ambn	chromosome_unknown	NW_019525135.1	2240806	2238757	complement	LOC111654739		a gap containing pcexon2-pcexon6 of NW_019525135.1 filled using NW_019428750.1
			https://doi.org/10.1186/s12864-017-4403-1	scpplpq4	chromosome_unknown	NW_019525135.1	2242002	2244083	complement	LOC111664088		internal duplication in pcexon2
				scpp3sl4	chromosome_unknown	NW_019525135.1	2246714	2247688	complement	LOC111663992
				scpp3sl3	chromosome_unknown	NW_019525135.1	gap	2256468	complement			3 exons in a gap corrected using JALMFB010000002.1
				scpp3sl2	chromosome_unknown	NW_019525135.1	2254710	2255460	complement
				scpp3sl1	chromosome_unknown	NW_019525135.1	2256099	2257046	complement	LOC111664094
				scpp16	chromosome_unknown	NW_019525135.1	2257807	2261085		LOC111664016		RGD
				odam	chromosome_unknown	NW_019525135.1	2261083	2263578	complement	LOC111664015		RGD
				scpp9a	chromosome_unknown	NW_019525135.1	2264884	2266935	complement	LOC111663984
				scpp9b	chromosome_unknown	NW_019525135.1	2268348	2269155	complement
				sparcl1	chromosome_unknown	NW_019525135.1	2269573	2276248	complement	LOC111663998
				scpp1	chromosome_unknown	NW_019525135.1	2279595	2282892		LOC111664011
				scpp1_like	chromosome_unknown	PEQF01098385.1	7423	9828	complement
				spp1	chromosome_unknown	NW_019525344.1	283317	291005		LOC111669326
				scpp8	chromosome_unknown	NW_019525344.1	298519	301143	complement	LOC111669334
				gsp37	chromosome_unknown	NW_019525658.1	5006277	5007311				no Cys
Carangiformes	Echeneis	sharksucker	GCA_900963305.1	enam	chromosome_1	NC_042511.1	25165392	25168223	complement	LOC115048792
	naucrates		Wellcome Sanger Institute	scpp5	chromosome_1	NC_042511.1	25170468	25172996	complement		ENSENLG00000012015	expressed in adult gill SAMEA5365126
				scpp7	chromosome_1	NC_042511.1	25173957	25176205	complement	LOC115046658		1 Cys, no SXE
				ambn	chromosome_1	NC_042511.1	25177355	25179416	complement	LOC115046650
				scpplpq4	chromosome_1	NC_042511.1	25180850	25181838	complement	LOC115048694
				scpp3en5	chromosome_1	NC_042511.1	25184002	25184695	complement			expressed in adult gill SAMEA5365126
				scpp3en4	chromosome_1	NC_042511.1	25186369	25187156	complement	LOC115050070
				scpp3en3	chromosome_1	NC_042511.1	25187837	25188664	complement	LOC115048839		highly expressed in adult gill SAMEA5365126
				scpp16_pseudo	chromosome_1	NC_042511.1	25189022	25189589		LOC115048839		last 3 exons 100% identical to downstream scpp16
				scpp3en2	chromosome_1	NC_042511.1	25190154	25190902	complement	LOC115048833
				scpp3en1	chromosome_1	NC_042511.1	25191577	25192403	complement			highly expressed in adult gill SAMEA5365126
				scpp16	chromosome_1	NC_042511.1	25193224	25196391		LOC115048824
				odam	chromosome_1	NC_042511.1	25196392	25198879	complement	LOC115048806		expressed in adult gill SAMEA5365126
				scpp9a	chromosome_1	NC_042511.1	25200543	25202522	complement			expressed in adult gill SAMEA5365126
				scpp9b	chromosome_1	NC_042511.1	25203790	25204615	complement		ENSENLG00000003343
				sparcl1	chromosome_1	NC_042511.1	25205111	25209342	complement	LOC115044703
				scpp1	chromosome_1	NC_042511.1	25212103	25214804		LOC115042298
				spp1	chromosome_12	NC_042522.1	3124354	3134057		LOC115052436
				scpp8	chromosome_12	NC_042522.1	4130836	4133556	complement	LOC115052272
Atheriniformes	Oryzias	medaka	GCA_002234675.1	enam	chromosome_1	NC_019859.2	15128506	15131361	complement	LOC101159416
	latipes		The University of Tokyo	scpp5	chromosome_1	NC_019859.2	15135839	15137648	complement	LOC101157340		highly expressed in pharyngeal bone SAMD00066537 (Nemoto et al., 2007)
			https://doi.org/10.1038/s41467-017-01982-7	scpp7	chromosome_1	NC_019859.2	15138202	15140121	complement	LOC110013344		no SXE
				ambn	chromosome_1	NC_019859.2	15143641	15146505	complement	LOC101159645
				scpplpq4	chromosome_1	NC_019859.2	15147751	15149020	complement
				scpp3ol12	chromosome_1	NC_019859.2	15151206	15152084	complement		ENSORLG00000038595	no SXE
				scpp3ol10	chromosome_1	NC_019859.2	15159959	15160747	complement			expressed in pharyngeal bone SAMD00066536
				scpp3ol9	chromosome_1	NC_019859.2	15165428	15166232	complement			expressed in pharyngeal bone SAMD00066536
				scpp3ol8	chromosome_1	NC_019859.2	15181814	15182521	complement
				scpp3ol11	chromosome_1	NC_019859.2	15172014	15172781	complement
				scpp3ol7	chromosome_1	NC_019859.2	15176511	15177107	complement			expressed in pharyngeal bone SAMD00066536
				scpp3ol6	chromosome_1	NC_019859.2	15181817	15182650	complement	LOC101160534
				scpp3ol5	chromosome_1	NC_019859.2	15185991	15186882	complement	LOC110015140		expressed in pharyngeal bone SAMD00066536
				scpp3ol4	chromosome_1	NC_019859.2	15188595	15189547	complement	LOC105354187
				scpp3ol3	chromosome_1	NC_019859.2	15196859	15197567	complement
				scpp3ol2	chromosome_1	NC_019859.2	15205324	15206110	complement	LOC101161034		highly expressed in pharyngeal bone SAMD00066536
				scpp3ol1	chromosome_1	NC_019859.2	15214373	15215215	complement	LOC101161295		expressed in SAMD00066536
				odam	chromosome_1	NC_019859.2	15223563	15226005	complement	LOC101161536		highly expressed in pharyngeal bone SAMD00066537
				scpp9a	chromosome_1	NC_019859.2	15229710	15231151	complement	LOC101161781		expressed in pharyngeal bone SAMD00066537
				scpp9b	chromosome_1	NC_019859.2	15234271	15234989	complement			expressed in pharyngeal bone SAMD00066537
				sparcl1	chromosome_1	NC_019859.2	15234256	15242149	complement	sparcl1
				scpp1	chromosome_1	NC_019859.2	15244606	15247235		LOC101168524
				scpp1_like	chromosome_unknown	CAMTTY010000010.1	220244	223577	complement			not found in ASM223467v1 (refseq genome)
				spp1	chromosome_12	NC_019870.2	28040725	28048832	complement	LOC101157927
				scpp8	chromosome_12	NC_019870.2	28031583	28033161				expressed in gill SAMN02929485
				gsp37	chromosome_9	NC_019867.2	25265066	25267976	complement	LOC105354784
Atheriniformes	Melanotaenia	rainbowfish	GCA_017639745.1	enam	chromosome_4	NC_055685.1	15278645	15281878	complement	enam
	boesemani		Max Planck Institute in Dresden	scpp5	chromosome_4	NC_055685.1	15286038	15288556	complement	scpp5		highly expressed in adult gill SAMEA5365131
			Vertebrate Genomes Project,	scpp7	chromosome_4	NC_055685.1	15291130	15293204	complement	scpp7
				ambn	chromosome_4	NC_055685.1	15294369	15296801	complement	ambn		1 Cys
					chromosome_4	NC_055685.1	15299004	15300432	complement	LOC121638686		3 Cys
				scpp3mb8	chromosome_4	NC_055685.1	15302523	15303414	complement	LOC121638622		1 Cys, no SXE, expressed in adult gill SAMEA5365131
				scpp3mb7	chromosome_4	NC_055685.1	15305615	15306442	complement			1 Cys, no SXE, 103/105 identity to scpp3_like1
				scpp3mb6	chromosome_4	NC_055685.1	15308546	15309501	complement			1 Cys, no SXE, 103/105 identity to scpp3_like2
				scpp3mb5	chromosome_4	NC_055685.1	15312324	15313008	complement			highly expressed in gill SAMEA5365131
				scpp3mb4	chromosome_4	NC_055685.1	15316278	15317122	complement	LOC121638805
				scpp3mb3	chromosome_4	NC_055685.1	15322412	15323076			ENSMBOG00000017643	highly expressed in adult gill SAMEA5365131
				scpp3mb2	chromosome_4	NC_055685.1	15333036	15333800	complement			highly expressed in adult gill SAMEA5365131
				scpp3mb1	chromosome_4	NC_055685.1	15337635	15340027	complement
				odam	chromosome_4	NC_055685.1	15345041	15347718	complement	odam		RGD, expressed in adult gill SAMEA5365131
				scpp9a	chromosome_4	NC_055685.1	15349741	15351665	complement	LOC121637630		4 similar exons by a series of duplications
				scpp9b	chromosome_4	NC_055685.1	15354388	15355166	complement
				sparcl1	chromosome_4	NC_055685.1	15355562	15362956	complement	sparcl1
				scpp1	chromosome_4	NC_055685.1	15367614	15370753		scpp1
				scpp1_like	chromosome_5	NC_055686.1	924736	929647	complement	LOC121639398
				spp1	chromosome_19	NC_055700.1	25919905	25928596	complement	spp1
				scpp8	chromosome_19	NC_055700.1	25911958	25914663		LOC121630195		2 Cys
				gsp37	chromosome_11	NC_055692.1	29475178	29476988	complement	LOC121649453		2 Cys
Atheriniformes	Poeciliopsis	livebearer	GCA_027474105.1	enam	chromosome_unknown	NW_026562391.1	10965968	10968441		enam
	prolifica		Pathobiology,	scpp5	chromosome_unknown	NW_026562391.1	10961423	10963383		scpp5
			Auburn University	scpp7	chromosome_unknown	NW_026562391.1	10958257	10960257		scpp7
				ambn	chromosome_unknown	NW_026562391.1	10954035	10956258		LOC129367104
				scpplpq4	chromosome_unknown	NW_026562391.1	10951419	10952941		LOC129367112		3 Cys
				scpp3pp5	chromosome_unknown	NW_026562391.1	10945679	10946549	complement	LOC129367212
				scpp3pp4	chromosome_unknown	NW_026562391.1	10943265	10944055		LOC129367203		1 Cys, SXE not 3'end of pcexon 2
				scpp3pp3	chromosome_unknown	NW_026562391.1	10940440	10941332	complement	LOC129367213		entirely untranslated exon 1 and exon 5
				scpp3pp2	chromosome_unknown	NW_026562391.1	10935286	10936365		LOC129367196		a frameshift corrected using SRX18835676 (genome)
				scpp3pp1	chromosome_unknown	NW_026562391.1	10928841	10930015		LOC129367206
				odam	chromosome_unknown	NW_026562391.1	10923444	10925943		odam
				scpp9a	chromosome_unknown	NW_026562391.1	10920237	10921618		scpp9
				scpp9b	chromosome_unknown	NW_026562391.1	10917144	10917956
				sparcl1	chromosome_unknown	NW_026562391.1	10909527	10916577		sparcl1
				scpp1	chromosome_unknown	NW_026562391.1	10901760	10905927	complement	scpp1
				scpp1_like	chromosome_unknown	NW_026562419.1	4544600	4564722				a frameshift corrected by JAPDDK010000128.1 and CAEFZZ010019671.1
				spp1	chromosome_unknown	NW_026562458.1	1126993	1132852		LOC129353013		a frameshift corrected by JAPDDK010000071.1
				scpp8	chromosome_unknown	NW_026562458.1	1136719	1139807	complement	LOC129353084		no Cys
				gsp37	chromosome_unknown	NW_026562406.1	986144	988130
Atheriniformes	Kryptolebias	mangrove killifish	GCA_001649575.2	enam	LG3	NC_051432.1	11008523	11012721	complement	enam
	marmoratus		Biological Sciences,	scpp5	LG3	NC_051432.1	11016381	11018312	complement
			Washington State University	scpp7_pseudo	LG3	NC_051432.1	11019169	11020268	complement			2 exons found
				ambn	LG3	NC_051432.1	11023040	11025272	complement	LOC108250744
				scpplpq4	LG3	NC_051432.1	11026269	11027757	complement			2 Cys
				scpp3km1	LG3	NC_051432.1	11031409	11032125	complement	LOC108251683		2 Cys, pcexon 2 deleted
				scpp3km2	LG3	NC_051432.1	11034062	11035102	complement	LOC108229095		entirely nonprotein-coding exon 1 and exon 5
				scpp3km3	LG3	NC_051432.1	11037585	11038480		LOC108228488
				scpp3km4	LG3	NC_051432.1	11040979	11041830		LOC108229224
				scpp3km5	LG3	NC_051432.1	11043007	11044421	complement	LOC108229033
				scpp3km6	LG3	NC_051432.1	11046512	11047599	complement	LOC108251737
				scpp3km7	LG3	NC_051432.1	11047666	11050211	complement	LOC108251597
				odam	LG3	NC_051432.1	11054999	11058224	complement	odam		RGD
				scpp9a	LG3	NC_051432.1	11063015	11064990	complement	scpp9
				scpp9b	LG3	NC_051432.1	11069042	11069852	complement
				sparcl1	LG3	NC_051432.1	11069042	11078756	complement	sparcl1
				scpp1	LG3	NC_051432.1	11084009	11087355		scpp1
				scpp1_like	LG7	NC_051436.1	21605321	21609312		LOC108245277
				spp1	LG14	NC_051443.1	25688866	25696448		spp1
				scpp8	LG14	NC_051443.1	25703298	25704912	complement	LOC108250696		expressed in the skin
				gsp37	LG1	NC_051430.1	7942649	7946267		LOC108234971		2 Cys
Blenniiformes	Maylandia	zebra mbuna	GCA_000238955.5	enam	LG6	NC_036785.1	17975073	17977326		LOC101482019		pcexon 5 and pcexon 6 deleted in the genome assemble but present in RNA-seq SRX109700
	zebra		The Broad Institute Genome Assembly & Analysis Group,	scpp5	LG6	NC_036785.1	17967765	17969946			ENSMZEG00005022633
			Computational R&D Group,	scpp7	LG6	NC_036785.1	17964848	17967229		LOC101481736		no SXE, expressed in embyro SAMN00760993
			and Sequencing Platform	ambn	LG6	NC_036785.1	17962226	17964290		LOC101468667		1 Cys
			https://doi.org/10.1186/s12864-015-1930-5	scpplpq4	LG6	NC_036785.1	17959801	17960929				3 Cys
			https://doi.org/10.1038/nature13726	scpp3mz10	LG6	NC_036785.1	17947705	17948461		LOC112434968		1 AA different from scpp3mz7, scpp3mz8, and scpp3mz9
				scpp3mz9	LG6	NC_036785.1	17938924	17941361	complement	LOC112434955
				scpp3mz8	LG6	NC_036785.1	17935719	17936438		LOC106675298
				scpp3mz7	LG6	NC_036785.1	17923240	17923987	complement	LOC112434954		scpp3mz7, scpp3mz8, and scpp3mz9 identical AA seq
				scpp3mz6	LG6	NC_036785.1	17917999	17918694		LOC106676545		1 AA different from scpp3mz7, scpp3mz8, and scpp3mz9
				scpp3mz5	LG6	NC_036785.1	17896243	17897015		LOC112434951
				scpp3mz4	LG6	NC_036785.1	17890204	17890974		LOC101468475
				scpp3mz3	LG6	NC_036785.1	17884157	17884928		LOC112434953
				scpp3mz2	LG6	NC_036785.1	17878105	17878876		LOC106676543		scpp3mz2, scpp3mz3, scpp3mz4, and scpp3mz5 identical AA seq
				scpp3mz1	LG6	NC_036785.1	17854477	17855310		LOC106676544
				odam	LG6	NC_036785.1	17846503	17849357		LOC101468182
				scpp9a	LG6	NC_036785.1	17843752	17845064
				scpp9b	LG6	NC_036785.1	17841286	17842069
				sparcl1	LG6	NC_036785.1	17833546	17840947		LOC101467363
				scpp1	LG6	NC_036785.1	17827249	17830308	complement	LOC101466880
				scpp1_like	chromosome_unknown	NW_020192380.1	128714	131196		LOC101483781		expressed in skin SAMN00760990
				spp1	LG7	NC_036786.1	31737768	31744887		LOC101468028
				scpp8	LG7	NC_036786.1	31749567	31758887	complement	LOC106674537		2 Cys
				gsp37	LG12	NC_036791.1	5025863	5028051	complement	LOC101470183		2 Cys
Blenniiformes	Parambassis	Indian glassy fish	GCA_900634625.1	enam	chromosome_1	NC_041022.1	9506921	9508867		LOC114443714
	ranga		Wellcome Sanger Institute	scpp5	chromosome_1	NC_041022.1	9501215	9503118			ENSPRNG00000012169
				scpp7	chromosome_1	NC_041022.1	9498729	9500439		LOC114441387
				ambn	chromosome_1	NC_041022.1	9494885	9496969		LOC114437467		2 poly-Q
				scpplpq4	chromosome_1	NC_041022.1	9491819	9493272		LOC114437473
				scpp3pr4	chromosome_1	NC_041022.1	9488168	9488821				no SXE
				scpp3pr3	chromosome_1	NC_041022.1	9486225	9486905	complement	LOC114441520
				scpp3pr2	chromosome_1	NC_041022.1	9483171	9483831
				scpp3pr1	chromosome_1	NC_041022.1	9479676	9480410		LOC114441502		expressed in gill SAMN07519093
				scpp16	chromosome_1	NC_041022.1	9475564	9478729	complement	LOC114438328
				odam	chromosome_1	NC_041022.1	9473450	9475507		LOC114440828
				scpp9a	chromosome_1	NC_041022.1	9470243	9471884
				scpp9b	chromosome_1	NC_041022.1	9467168	9467918
				sparcl1	chromosome_1	NC_041022.1	9460908	9466378		LOC114436589
				scpp1	chromosome_1	NC_041022.1	9455388	9458132	complement	LOC114438351
				scpp1_like	chromosome_unknown	NW_021144809.1	240309	242815		LOC114431269
				spp1	chromosome_12	NC_041032.1	2676745	2682574		LOC114444233
				scpp8	chromosome_12	NC_041032.1	2693243	2695495	complement		ENSPRNG00000021958	2 Cys
				gsp37	chromosome_9	NC_041030.1	4092105	4093348	complement
Blenniiformes	Amphiprion	clownfish	GCA_022539595.1	enam	chromosome_4	NC_072769.1	18389297	18391919	complement	enam
	ocellaris		Marine Climate Change Unit,	scpp5	chromosome_4	NC_072769.1	18413144	18415477	complement	scpp5
			Okinawa Institute of Science and Technology	scpp7	chromosome_4	NC_072769.1	18417042	18419699	complement	scpp7
			https://doi.org/10.1093/g3journal/jkac074	ambn	chromosome_4	NC_072769.1	18421466	18424316	complement	ambn		1 Cys
				scpplpq4	chromosome_4	NC_072769.1	18425161	18427382	complement			2 or 3 Cys, incernal duplication in pcexon 2
				scpp3ao6	chromosome_4	NC_072769.1	18437570	18439603	complement	LOC118471387		3 Cys coded by pcexon 3, pcexon 3 expanded by internal duplications
				scpp3ao5	chromosome_4	NC_072769.1	18443960	18445136	complement	LOC111579526
				scpp3ao4	chromosome_4	NC_072769.1	18448434	18449646	complement	LOC118471389
				scpp3ao3	chromosome_4	NC_072769.1	18452965	18454144	complement	LOC111579512
				scpp3ao2	chromosome_4	NC_072769.1	18459188	18460032	complement	LOC111579510
				scpp3ao1	chromosome_4	NC_072769.1	18464191	18466616	complement			SXE in pcexon 3
				odam	chromosome_4	NC_072769.1	18469386	18471870	complement	odam
				scpp9a	chromosome_4	NC_072769.1	18473626	18475816	complement	scpp9
				scpp9b	chromosome_4	NC_072769.1	18477214	18478021	complement
				sparcl1	chromosome_4	NC_072769.1	18477214	18485708	complement	sparcl1
				scpp1	chromosome_4	NC_072769.1	18488203	18492664		scpp1
				scpp1_like	chromosome_23	NC_072788.1	26223717	26229794	complement
				spp1	chromosome_17	NC_072782.1	30879416	30888899		spp1
				scpp8	chromosome_17	NC_072782.1	30893689	30897777	complement		ENSAOCG00000031964
				gsp37	chromosome_6	NC_072771.1	12871733	12873992			ENSAOCG00000025048
Blenniiformes	Mugil	striped mullet	GCA_022458985.1	enam	chromosome_2	NC_061771.1	14500309	14502843	complement	enam
	cephalus		Nutrition Genetics and Biotechnology Division,	scpp5	chromosome_2	NC_061771.1	14506117	14508097	complement	scpp5
			Central Institute of Brackishwater Aquaculture	scpp7	chromosome_2	NC_061771.1	14508860	14511436	complement	scpp7
			https://doi.org/10.3389/fmars.2022.930017	ambn	chromosome_2	NC_061771.1	14513114	14515489	complement	LOC125004493
			https://doi.org/10.3389/fgene.2022.911446	scpplpq4	chromosome_2	NC_061771.1	14516913	14518316	complement	LOC125004468		exon 2 internal duplication
				scpp3mc4	chromosome_2	NC_061771.1	14528198	14528967	complement	LOC125004668		2 pcexons, 2 Cys, no SXE
				scpp3mc1	chromosome_2	NC_061771.1	14529911	14531394	complement			Cyc coded by pcexon 2, sequence assembly may be wrong as a different sequence found in SRX20021347
				scpp3mc2	chromosome_2	NC_061771.1	14535181	14535968	complement			2 Cys coded by pcexon 3,
				scpp3mc3	chromosome_2	NC_061771.1	14538512	14539102				not confirmed by RNA-seq
				scpp16_pseudo	chromosome_2	NC_061771.1	14543156	14546182				5 pcexons found, no pcexon 1 found
				odam	chromosome_2	NC_061771.1	14547535	14549745	complement	odam
				scpp9a	chromosome_2	NC_061771.1	14551408	14552867	complement	scpp9
				scpp9b	chromosome_2	NC_061771.1	14555460	14556369	complement
				sparcl1	chromosome_2	NC_061771.1	14556525	14563865	complement	sparcl1
				scpp1	chromosome_2	NC_061771.1	14569254	14571911		scpp1
				scpp1_like	chromosome_1	NC_061770.1	28208545	28210658	complement	LOC125010081
				spp1	chromosome_19	NC_061788.1	20100874	20106774	complement	spp1
				scpp8	chromosome_19	NC_061788.1	20091673	20095161		LOC124996281
				gsp37	chromosome_8	NC_061777.1	22829726	22832025	complement	LOC125011639
Blenniiformes	Gouania	clingfish	GCA_900634775.1	enam	chromosome_1	NC_041044.1	31454918	31458997	complement	LOC114469363
	willdenowi		Wellcome Sanger Institute	scpp5	chromosome_1	NC_041044.1	31462692	31465148	complement	LOC114469360
				ambn	chromosome_1	NC_041044.1	31470842	31474320	complement	LOC114469928		33 Q coded by pcexon 4
				scpplpq4	chromosome_1	NC_041044.1	31475235	31476353	complement	LOC114471150
				scpp3gw1	chromosome_1	NC_041044.1	31479744	31481822			ENSGWIG00000000945	4 pcexons
				scpp3gw2	chromosome_1	NC_041044.1	31487317	31489062		LOC114469899		4 pcexons
				scpp3gw3	chromosome_1	NC_041044.1	31497796	31498609	complement			4 pcexons
				scpp3gw4	chromosome_1	NC_041044.1	31503711	31505144	complement	LOC114471532
				scpp3gw5	chromosome_1	NC_041044.1	31508978	31509733	complement
				scpp16	chromosome_1	NC_041044.1	31511635	31517866
				odam	chromosome_1	NC_041044.1	31517880	31520228	complement	LOC114468706
				scpp9a	chromosome_1	NC_041044.1	31522439	31529664	complement	LOC114467392
				scpp9b	chromosome_1	NC_041044.1	31526510	31527341	complement
				sparcl1	chromosome_1	NC_041044.1	31531733	31536495	complement	LOC114458076
				scpp1	chromosome_1	NC_041044.1	31540725	31546067		LOC114473733
				spp1	chromosome_12	NC_041055.1	5779773	5794983	complement	LOC114473710
				scpp8	chromosome_12	NC_041055.1	5772999	5778867				2 Cys
Perciformes	Gasterosteus	three-spine	GCA_016920845.1	enam	chromosome_9	NC_053220.1	13357923	13360120	complement	LOC120825414		a frameshift in pcexon 1 corrected using SRX8557374
	aculeatus	stickleback	Genetics,	scpp5	chromosome_9	NC_053220.1	13362940	13365057	complement			highly expressed in juvenile ventral tooth plate SAMN08957178
	aculeatus		University of Georgia	scpp7_pseudo	chromosome_9	NC_053220.1	13366307	13367071	complement			3 pcexons found
			https://doi.org/10.1093/g3journal/jkab007	ambn	chromosome_9	NC_053220.1	13368842	13371074	complement	LOC120825489		2 Cys confirmed by other assemblies
				scpplpq4	chromosome_9	NC_053220.1	13371692	13373317	complement	LOC120824723		internal duplication in pcexon 2
				scpp3ga6	chromosome_9	NC_053220.1	13375961	13376721	complement			2 Cys, phase 1 intron 3 possibly cause a frameshift, highly expressed in juvenile ventral tooth plate SAMN08957181
				scpp3ga5	chromosome_9	NC_053220.1	13380660	13381480	complement			highly expressed in juvenile ventral tooth plate SAMN08957182
				scpp3ga4	chromosome_9	NC_053220.1	13383005	13383745	complement			highly expressed in juvenile ventral tooth plate SAMN08957182
				scpp3ga3	chromosome_9	NC_053220.1	13385523	13386343	complement			highly expressed in juvenile ventral tooth plate SAMN08957182
				scpp3ga2	chromosome_9	NC_053220.1	13389419	13390179	complement			highly expressed in juvenile ventral tooth plate SAMN08957182
				scpp3ga1	chromosome_9	NC_053220.1	13392474	13393295	complement			highly expressed in juvenile ventral tooth plate SAMN08957182
				scpp16	chromosome_9	NC_053220.1	13394112	13397368		LOC120824547		RGD, expressed in juvenile tooth plate SAMN08957182
				odam	chromosome_9	NC_053220.1	13397360	13399654	complement	odam
				scpp9a	chromosome_9	NC_053220.1	13402596	13404700	complement	scpp9		expressed in juvenile ventral tooth plate SAMN08957181
				scpp9b	chromosome_9	NC_053220.1	13406742	13407531	complement			<1300 expressed in juvenile ventral tooth plate SAMN08957181
				sparcl1	chromosome_9	NC_053220.1	13407861	13413443	complement	sparcl1
				scpp1	chromosome_9	NC_053220.1	13415613	13418325		scpp1
				scpp1_like_pseudo	chromosome_7	NC_053218.1	172058	172340	complement			2 pcexons found
				spp1	chromosome_14	NC_053225.1	10697186	10702756
				scpp8	chromosome_14	NC_053225.1	10706810	10708575	complement
Perciformes	Pungitius	nine-spine	GCA_949316345.1	enam	chromosome_9	NC_084908.1	11915040	11917070
	pungitius	stickelback	Wellcome Sanger Institute	scpp5	chromosome_9	NC_084908.1	11910489	11912523		ENSGACG00000035547
			Darwin Tree of Life Project	scpp7_pseudo	chromosome_9	NC_084908.1	11908123	11909188				premature termination codon in pcexon 2
				ambn	chromosome_9	NC_084908.1	11904889	11907072				2 Cys
				scpplpq4	chromosome_9	NC_084908.1	11902876	11904288		LOC119218298		internal duplication in pcexon 2
				scpp3pp8	chromosome_9	NC_084908.1	11894908	11895766		LOC134132687
				scpp3pp7	chromosome_9	NC_084908.1	11892240	11892997
				scpp3pp6	chromosome_9	NC_084908.1	11888024	11888872		LOC119218297
				scpp3pp5	chromosome_9	NC_084908.1	11885713	11886452
				scpp3pp4	chromosome_9	NC_084908.1	11883343	11884059
				scpp3pp3	chromosome_9	NC_084908.1	11881704	11882731	complement
				scpp3pp2	chromosome_9	NC_084908.1	11878660	11879372	complement
				scpp3pp1	chromosome_9	NC_084908.1	11875891	11876702
				scpp16	chromosome_9	NC_084908.1	11872335	11875057	complement
				odam	chromosome_9	NC_084908.1	11870090	11872343		odam
				scpp9a	chromosome_9	NC_084908.1	11866820	11868987		scpp9
				scpp9b	chromosome_9	NC_084908.1	11863670	11864450				no Cys
				sparcl1	chromosome_9	NC_084908.1	11859000	11863227		sparcl1
				scpp1	chromosome_9	NC_084908.1	11853412	11855907	complement	scpp1
				scpp1_like_pseudo	chromosome_1	NC_084900.1	308692	308889	complement			2 pcexons found
				spp1	chromosome_18	NC_084917.1	11158451	11164690		spp1
				scpp8	chromosome_18	NC_084917.1	11199536	11201172	complement	LOC119226805
Perciformes	Sebastes	honeycomb	GCA_015220745.1	enam	chromosome_3	NC_051271.1	14777576	14780609	complement	LOC119485740		no SXE in penultimate pcexon but SXD at the boundary, 4 pcexons
	umbrosus	rockfish	Vertebrate Genomes Project,	scpp5	chromosome_3	NC_051271.1	14786206	14788390	complement	scpp5		expressed in juvenile gill SAMN11104271
				scpp7	chromosome_3	NC_051271.1	14789506	14791893	complement	scpp7		no SXE
				ambn	chromosome_3	NC_051271.1	14793331	14796444	complement	LOC119485723
				scpplpq4	chromosome_3	NC_051271.1	14799461	14801096	complement	LOC119485742
				scpp3su1	chromosome_3	NC_051271.1	14806112	14807441	complement	LOC119485753
				scpp3su2	chromosome_3	NC_051271.1	14808925	14810311	complement			expressed in juvenile gill SAMN11104271
				scpp3su3	chromosome_3	NC_051271.1	14813908	14814781	complement	LOC119485745		LOC119485745 is a chimera of scpp3su3 and scpp3su4
				scpp3su4	chromosome_3	NC_051271.1	14815421	14816471	complement	LOC119485745		LOC119485745 is a chimera of scpp3su3 and scpp3su4
				scpp16	chromosome_3	NC_051271.1	14818038	14822133		LOC119485735
				odam	chromosome_3	NC_051271.1	14822131	14825293	complement	odam		RGD
				scpp9a	chromosome_3	NC_051271.1	14827780	14829928	complement	scpp9		exon 1 splice donor may be polymorphic (SRX5511125)
				scpp9b	chromosome_3	NC_051271.1	14833311	14834138	complement
				sparcl1	chromosome_3	NC_051271.1	14834472	14841462	complement	sparcl1
				scpp1	chromosome_3	NC_051271.1	14846300	14850115		scpp1
				scpp1_like	chromosome_unknown	NW_023618451.1	82454	86354	complement	LOC119484254
				spp1	chromosome_19	NC_051287.1	8328927	8337049		spp1
				scpp8	chromosome_19	NC_051287.1	8343395	8347941	complement	LOC119478218		2 Cys
				gsp37	chromosome_8	NC_051276.1	3267526	3269629		LOC119492377
Perciformes	Etheostoma	orangethroat	GCA_008692095.1	enam	chromosome_2	NC_045734.1	12333997	12338565		LOC116699551
	spectabile	darter	Program in Ecology, Evolution, and Conservation,	scpp5	chromosome_2	NC_045734.1	12325334	12327536			FQN60_011931
			University of Illinois at Urbana-Champaign	scpp7	chromosome_2	NC_045734.1	12322065	12324616		LOC116699721		no SXE
				ambn	chromosome_2	NC_045734.1	12318647	12321157		LOC116699491		1 Cys coded by pcexon 2
				scpplpq4	chromosome_2	NC_045734.1	12315225	12317092		LOC116699769
				scpp3es3	chromosome_2	NC_045734.1	12307414	12308197		LOC116699805		no SXE
				scpp3es2	chromosome_2	NC_045734.1	12299551	12300382		LOC116699784		expressed in adult gill SAMN09430511
				scpp3es1	chromosome_2	NC_045734.1	12294098	12294944				loss of intron 3 (also in Etheostoma cragini)
				scpp16	chromosome_2	NC_045734.1	12288719	12293242	complement	LOC116699536		many exon duplication
				odam	chromosome_2	NC_045734.1	12285818	12288446		LOC116699646
				scpp9a	chromosome_2	NC_045734.1	12278286	12280775		LOC116699668		the intron between pcexon 3 and pcexon 4 could be skipped (cf. Etheostoma cragini scpp9)
				scpp9b	chromosome_2	NC_045734.1	12273140	12274278
				sparcl1	chromosome_2	NC_045734.1	12266961	12273088		LOC116699074
				scpp1	chromosome_2	NC_045734.1	12261709	12265199	complement	LOC116699517
				scpp1_like	chromosome_unknown	NA	NA	NA	NA			not found in the refseq genome but in RNA-seq SRX6631073 and SRX6639008 (muscle), pcexon1 and pcexon2 joined by intron loss
				spp1	chromosome_16	NC_045748.1	21985255	22005094		LOC116704152
				scpp8	chromosome_16	NC_045748.1	22017588	22021947	complement	LOC116704169
				gsp37	chromosome_5	NC_045737.1	27732628	27735100		LOC116690063		2 Cys
Perciformes	Eleginops	Patagonian	GCA_036324505.1	enam	chromosome_5	NC_086353.1	15319427	15322293	complement	enam
	maclovinus	blennie	Evolution Ecology and Behavior,	scpp5	chromosome_5	NC_086353.1	15329430	15331421	complement	scpp5
			University of Illinois at Urbana-Champaign	scpp7	chromosome_5	NC_086353.1	15332521	15334876	complement	scpp7		No SXEY
			https://doi.org/10.3390/genes14061196	ambn	chromosome_5	NC_086353.1	15335539	15338146	complement	LOC134865096
				scpplpq4	chromosome_5	NC_086353.1	15339243	15340674	complement	LOC134865018
				scpp3em1	chromosome_5	NC_086353.1	15344323	15345165		LOC134865286
				scpp3em2	chromosome_5	NC_086353.1	15346465	15347351	complement	LOC134864983		expressed in adult gill SAMN40545630
				scpp3em3	chromosome_5	NC_086353.1	15348788	15349654		LOC134865129
				scpp3em4	chromosome_5	NC_086353.1	15350899	15351785	complement	LOC134865316		expressed in adult gill SAMN40545630
				scpp3em5	chromosome_5	NC_086353.1	15353236	15354081		LOC134865157
				scpp3em6	chromosome_5	NC_086353.1	15360704	15361621	complement	LOC134865315
				scpp16	chromosome_5	NC_086353.1	15360347	15365287			PBY51_020363
				odam	chromosome_5	NC_086353.1	15365294	15367698	complement	odam		RGD
				scpp9a	chromosome_5	NC_086353.1	15369108	15371183	complement	scpp9
				scpp9b	chromosome_5	NC_086353.1	15372606	15373366	complement
				sparcl1	chromosome_5	NC_086353.1	15372594	15379467	complement	sparcl1
				scpp1	chromosome_5	NC_086353.1	15381548	15384406		scpp1
				spp1	chromosome_8	NC_086356.1	3634120	3640684		spp1
				scpp8	chromosome_8	NC_086356.1	3644851	3648056	complement			2 Cys
				gsp37	chromosome_12	NC_086360.1	27537978	27539119	complement			a frameshift corrected using QZNA01005954.1
Perciformes	Plectropomus	coral grouper	GCA_008729295.2	enam	chromosome_4	NC_056466.1	12011957	12015563	complement	enam
	leopardus		Marine Biotechnology and Genomics Lab,	scpp5	chromosome_4	NC_056466.1	12020693	12022800	complement	scpp5
			Yellow Sea Fisheries Research Institute,	scpp7	chromosome_4	NC_056466.1	12025103	12027823	complement	scpp7		1 Cys, added pcexon 1
			Chinese Academy of Fishery Sciences	ambn	chromosome_4	NC_056466.1	12030266	12033326	complement	LOC121941548
				scpplpq4	chromosome_4	NC_056466.1	12036167	12037784	complement	LOC121941465		internal duplication in pcexon 2
				scpp3pl1	chromosome_4	NC_056466.1	12046737	12047498	complement
				scpp3pl2	chromosome_4	NC_056466.1	12052669	12053241	complement	LOC125885484
				scpp3pl3	chromosome_4	NC_056466.1	12054517	12055444	complement	LOC121941569
				scpp16	chromosome_4	NC_056466.1	12056814	12060032		LOC121941561
				odam	chromosome_4	NC_056466.1	12060105	12063235	complement	odam		RGD
				scpp9a	chromosome_4	NC_056466.1	12064945	12067305	complement	scpp9
				scpp9b	chromosome_4	NC_056466.1	12068846	12069581	complement
				sparcl1	chromosome_4	NC_056466.1	12070507	12076482	complement	sparcl1
				scpp1	chromosome_4	NC_056466.1	12080624	12084155		scpp1
				dmp1	chromosome_23	JAPTYP010000030.1	24308995	24313983				not found in reseq genome, pcexon 2 not found, a phase 2 intron
				scpp1_like_pseudo	chromosome_23	JAPTYP010000030.1	24317216	24320783				likely a pseudogene, a frameshift confirmed by JAPTYP010000030.1 and VJNF02091436.1, missing pcexon 5, splice acceptor not found for pcexon 3
				spp1	chromosome_20	NC_056482.1	24823341	24831016	complement	spp1
				scpp8	chromosome_20	NC_056482.1	24816758	24820215		LOC121959757
				gsp37	chromosome_6	NC_056468.1	6657891	6660386		LOC121945015		3 Cys
Labriformes	Notolabrus	spotty	GCA_009762535.1	enam	chromosome_7	NC_048278.1	22612916	22616499	complement	enam
	celidotus		Vertebrate Genomes Project,	scpp5	chromosome_7	NC_048278.1	22621937	22624214	complement	scpp5
				scpp7	chromosome_7	NC_048278.1	22625055	22628705	complement	scpp7		no SXE
				ambn	chromosome_7	NC_048278.1	22630676	22633104	complement			LOC117816280
				scpplpq4	chromosome_7	NC_048278.1	22636887	22637447	complement	LOC117815425
				scpp3nc4	chromosome_7	NC_048278.1	22648221	22649107	complement
				scpp3nc3	chromosome_7	NC_048278.1	22648221	22649107	complement
				scpp3nc2	chromosome_7	NC_048278.1	22648221	22649107	complement
				scpp3nc1	chromosome_7	NC_048278.1	22662384	22663371	complement
				scpp16	chromosome_7	NC_048278.1	22664071	22667432				2 Cys, RGD
				odam	chromosome_7	NC_048278.1	22667448	22670091	complement	odam
				scpp9a	chromosome_7	NC_048278.1	22672875	22674834	complement	LOC117815239		2 Cys
				scpp9b	chromosome_7	NC_048278.1	22676216	22677345	complement
				sparcl1	chromosome_7	NC_048278.1	22677507	22683997	complement	sparcl1
				scpp1	chromosome_7	NC_048278.1	22686889	22689968		scpp1
				spp1	chromosome_19	NC_048290.1	15398733	15437170	complement	spp1
				scpp8	chromosome_19	NC_048290.1	15388946	15393513		LOC117831162		2 Cys
				gsp37	chromosome_9	NC_048280.1	31116475	31118404	complement	LOC117819169
Labriformes	Cetoscarus	spotted parrotfish	GCA_037902135.1	enam	chromosome_unknown	JBAMNC010000869.1	2670153	2673771	complement
	ocellatus		Biological Sciences,	scpp5	chromosome_unknown	JBAMNC010000869.1	2686513	2690050	complement
			University of Sydney	scpp7	chromosome_unknown	JBAMNC010000869.1	2693253	2695576	complement			no SXE
			https://doi.org/10.1002/ece3.11148	ambn	chromosome_unknown	JBAMNC010000869.1	2700997	2707215	complement			poly-Q
				scpplpq4	chromosome_unknown	JBAMNC010000869.1	2713659	2715106	complement
				scpp3co2	chromosome_unknown	JBAMNC010000870.1	30174	31884	complement
				scpp3co1	chromosome_unknown	JBAMNC010000870.1	36251	40117	complement
				scpp16	chromosome_unknown	JBAMNC010000870.1	44867	51202
				odam	chromosome_unknown	JBAMNC010000870.1	51283	59141	complement			RGD
				scpp9a	chromosome_unknown	JBAMNC010000870.1	61755	64193	complement
				scpp9b	chromosome_unknown	JBAMNC010000870.1	66298	67053	complement
				sparcl1	chromosome_unknown	JBAMNC010000870.1	69991	82304	complement
				scpp1	chromosome_unknown	JBAMNC010000870.1	91292	97717
				dmp1	chromosome_unknown	JBAMNC010001660.1	110903	119037	complement
				scpp1_like	chromosome_unknown	JBAMNC010001660.1	100736	106425	complement
				ibsp	chromosome_unknown	JBAMNC010001660.1	20972	24457	complement
				spp1	chromosome_unknown	JBAMNC010001555.1	243723	254129
				scpp8	chromosome_unknown	JBAMNC010001555.1	273701	279759	complement			no Cys
				gsp37	chromosome_unknown	JBAMNC010000437.1	176193	178687	complement			no Cys, no RGD
				gsp37	chromosome_unknown	JBAMNC010000438.1	8147	10641	complement			no Cys, no RGD, experimentaly, one gsp37 gene is present
Labriformes	Cheilinus	humphead wrasse	GCA_018320785.1	enam	LG4	NC_054868.1	34632887	34636804	complement
	undulatus		Fisheries and Life College,	scpp5	LG4	NC_054868.1	34649907	34653545	complement		ENSCUDG00000011109
			Shanghai Ocean University	scpp7	LG4	NC_054868.1	34656513	34658881	complement			no SXE
			https://doi.org/10.1111/1755-0998.13429	ambn	LG4	NC_054868.1	34667160	34672057	complement			AT-splice acceptor in pcexon 4 confirmed by SRX8072337
				scpplpq4	LG4	NC_054868.1	34682199	34682799	complement
				scpp3cu5	LG4	NC_054868.1	34694260	34695193
				scpp3cu4	LG4	NC_054868.1	34696999	34697935	complement
				scpp3cu3	LG4	NC_054868.1	34706009	34706910	complement
				scpp3cu2	LG4	NC_054868.1	34725923	34730228	complement	LOC121507730
				scpp3cu1	LG4	NC_054868.1	34718402	34719266	complement			additional SXE sequences coded by pcexon 3
				scpp16	LG4	NC_054868.1	34721806	34725452				3 RGD
				odam	LG4	NC_054868.1	34725732	34730469	complement	odam		RGD
				scpp9a	LG4	NC_054868.1	34737156	34734275	complement
				scpp9b	LG4	NC_054868.1	34738594	34739609	complement
				sparcl1	LG4	NC_054868.1	34741894	34753607	complement	sparcl1
				scpp1	LG4	NC_054868.1	34762266	34766186		scpp1
				ibsp	LG22	NC_054886.1	36759205	36762558	complement			2 Cys
				spp1	LG17	NC_054881.1	18247042	18252013		spp1
				scpp8	LG17	NC_054881.1	18265273	18270329	complement	LOC121525078
				gsp37	LG5	NC_054869.1	46334236	46336013	complement	LOC121510358
Centrarchiformes	Siniperca	mandarin fish	GCA_020085105.1	enam	LG3	NC_058044.1	14145425	14148042		enam
	chuatsi		Institute of Hydrobiology,	scpp5	LG3	NC_058044.1	14138864	14141136		scpp5
			University of the Chinese Academy of Sciences	scpp7	LG3	NC_058044.1	14135638	14138184		scpp7		no SXE, expressed in poly I:C infection skin SAMN16690683
				ambn	LG3	NC_058044.1	14131614	14134217		LOC122873001
				scpplpq4sc3	LG3	NC_058044.1	14127084	14129245		LOC122874099
				scpp3sc5	LG3	NC_058044.1	14123489	14124236		LOC122873020
				scpplpq4sc2	LG3	NC_058044.1	14120063	14121902		LOC122873015		an alternative splice site in pcexon 2
				scpp3sc4	LG3	NC_058044.1	14116465	14117213
				scpplpq4sc1	LG3	NC_058044.1	14113202	14114142
				scpp3sc3	LG3	NC_058044.1	14109623	14110448		LOC122873016
				scpp3sc2	LG3	NC_058044.1	14108230	14109319		LOC122873013
				scpp3sc1	LG3	NC_058044.1	14104928	14105878		LOC122873019
				scpp16	LG3	NC_058044.1	14099604	14103820	complement	LOC122873009
				odam	LG3	NC_058044.1	14096959	14099603		odam		RGD
				scpp9a	LG3	NC_058044.1	14093420	14095673		scpp9
				scpp9b	LG3	NC_058044.1	14091311	14092110
				sparcl1	LG3	NC_058044.1	14083652	14091007		sparcl1
				scpp1		NC_058044.1	14076459	14080120	complement	scpp1
				dmp1	LG22	NC_058063.1	24224336	24230960		LOC122870101		phase 2 last intron
				scpp1_like	LG22	NC_058063.1	24234162	24239418		LOC122870287		RGD, expressed in skin SAMN16690678
				spp1	LG18	NC_058059.1	22386734	22397153	complement	spp1
				scpp8	LG18	NC_058059.1	22379298	22382796		scpp8
				gsp37	LG5	NC_058046.1	8784296	8786464		LOC122877073
Acanthuriformes	Dicentrarchus	sea bass	GCA_905237075.1	enam	chromosome_unknown	NW_026136721.1	24826973	24829915	complement	enam		expressed in scale SAMN06644892
	labrax		HCMR-IMBBC,	scpp5	chromosome_unknown	NW_026136721.1	24835166	24837473	complement	scpp5
			Genomics and Bioinformatics Lab	scpp7	chromosome_unknown	NW_026136721.1	24838613	24841194	complement	scpp7		highly expressed in scale SAMN06644892, expressed in skin SAMN04535175
			https://doi.org/10.1038/ncomms6770	ambn	chromosome_unknown	NW_026136721.1	24842650	24845026	complement	LOC127354978
				scpplpq4	chromosome_unknown	NW_026136721.1	24846740	24848435	complement	LOC127354981
				scpp3dl1	chromosome_unknown	NW_026136721.1	24853778	24854706	complement	LOC127354590
				scpp3dl2	chromosome_unknown	NW_026136721.1	24858488	24859302	complement	LOC127355112		LOC127355112 chimera of 3 scpp3 genes, XR_007881670.1, expressed in scale SAMN06644892
				scpp3dl3	chromosome_unknown	NW_026136721.1	24863796	24864628	complement	LOC127355112		XM_051385607.1
				scpp3dl4	chromosome_unknown	NW_026136721.1	24867745	24868670	complement	LOC127355112		XM_051385605.1, expressed in scale SAMN06644892
				scpp16	chromosome_unknown	NW_026136721.1	24869468	24872749		LOC127355142
				odam	chromosome_unknown	NW_026136721.1	24872754	24875293	complement	odam
				scpp9a	chromosome_unknown	NW_026136721.1	24877419	24879704	complement	scpp9
				scpp9b	chromosome_unknown	NW_026136721.1	24881058	24881855	complement
				sparcl1	chromosome_unknown	NW_026136721.1	24881058	24888107	complement	sparcl1
				scpp1	chromosome_unknown	NW_026136721.1	24890707	24893673		scpp1
				scpp1_like	chromosome_unknown	NW_026136722.1	20382485	20386584	complement	LOC127355824		a frameshift corrected based on CAJNNU010000022.1
				spp1	chromosome_unknown	NW_026136710.1	20540371	20548150	complement	spp1		expressed in scale SAMN06644892
				scpp8	chromosome_unknown	NW_026136710.1	20529440	20534187		scpp8
				gsp37	chromosome_unknown	NW_026136714.1	24390015	24392362	complement	LOC127375498		highly expressed in scale SAMN06644892
Acanthuriformes	Chelmon	butterflyfish	GCA_017976325.1	enam	chromosome_3	NC_055660.1	10078722	10081898	complement	enam
	rostratus		Max Planck Institute in Dresden	scpp5	chromosome_3	NC_055660.1	10087185	10089412	complement	scpp5		expressed in adult gill SAMEA5365116
			Vertebrate Genomes Project,	scpp7	chromosome_3	NC_055660.1	10090148	10092393	complement	scpp7		no SXE
				ambn	chromosome_3	NC_055660.1	10093887	10095998	complement	LOC121604693
				scpplpq4	chromosome_3	NC_055660.1	10096588	10098517	complement	LOC121604639
				scpp3cr7	chromosome_3	NC_055660.1	10103549	10104462	complement	LOC121604784
				scpp3cr8	chromosome_3	NC_055660.1	10109158	10110411	complement	LOC121604858		2 Cys
				scpp3cr9	chromosome_3	NC_055660.1	10113585	10114353	complement	LOC121604814
				scpp3cr6	chromosome_3	NC_055660.1	1073700	1074629	complement	LOC121604791
				scpp3cr5	chromosome_3	NC_055660.1	1080828	1081747		LOC121604792		no SXE
				scpp3cr4	chromosome_3	NC_055660.1	1090176	1091095	complement	LOC121604795		no SXE
				scpp3cr3	chromosome_3	NC_055660.1	1098297	1099374		LOC121604686
				scpp3cr2	chromosome_3	NC_055660.1	1100137	1100929	complement	LOC121604700
				scpp3cr1	chromosome_3	NC_055660.1	1105670	1106690	complement	LOC121604782
				scpp16_pseudo	chromosome_3	NC_055660.1	1109844	1113607				6 exons found
				odam	chromosome_3	NC_055660.1	1113804	1115867	complement	odam		RGD
				scpp9a	chromosome_3	NC_055660.1	1117870	1119733	complement	scpp9
				scpp9b	chromosome_3	NC_055660.1	1120969	1121686
				sparcl1	chromosome_3	NC_055660.1	1122660	1127210	complement	sparcl1
				scpp1	chromosome_3	NC_055660.1	1130643	1133137		scpp1
				scpp1_like_pseudo	chromosome_23	NC_055680.1	19575226	19577457				likely non-functional, 3 premature terminsation codons, no RGD
				spp1	chromosome_19	NC_055676.1	4141244	4148403
				scpp8	chromosome_19	NC_055676.1	9102841	9105933
				gsp37	chromosome_5	NC_055662.1	5579808	5581716	complement
Acanthuriformes	Scatophagus	spotted scat	GCA_020382885.1	enam	chromosome_2	NC_058494.1	17513339	17517969	complement	enam
	argus		Vertebrate Genomes Project,	scpp5	chromosome_2	NC_058494.1	17519560	17521788	complement	scpp5		expressed in adult gill SAMEA5365116
				scpp7	chromosome_2	NC_058494.1	17522366	17524727	complement	scpp7		no SXE, highly expressed in fin SAMN16494960, expressed in skin SAMN16494957
				ambn	chromosome_2	NC_058494.1	17525751	17528113	complement	LOC124072926		1 Cys
				scpplpq4	chromosome_2	NC_058494.1	17528571	17530716	complement	LOC124053800
				scpp3sa1	chromosome_2	NC_058494.1	17535184	17536234	complement	LOC124053807		expressed in gill SAMEA5365116
				scpp3sa2	chromosome_2	NC_058494.1	17540155	17541011	complement	LOC124053809
				scpp3sa3	chromosome_2	NC_058494.1	17544337	17545411	complement	LOC124053814
				scpp3sa4	chromosome_2	NC_058494.1	17552392	17564080	complement	LOC124072988		1 Cys
				scpp3sa5	chromosome_2	NC_058494.1	17556020	17557114	complement	LOC124072992		1 Cys
				scpp3sa6	chromosome_2	NC_058494.1	17559613	17560482	complement	LOC124072978		LOC124072978 is a chimera of scpp3sa6 and scpp3sa7
				scpp3sa7	chromosome_2	NC_058494.1	17563217	17564079	complement	LOC124072978
				scpp3sa8	chromosome_2	NC_058494.1	17565880	17566735	complement	LOC124072968		LOC124072978 is a chimera of scpp3sa8 and scpp3sa9, expressed in gill SAMEA5365116
				scpp3sa9	chromosome_2	NC_058494.1	17568906	17569695	complement	LOC124072968		expressed in gill SAMEA5365116
				scpp16	chromosome_2	NC_058494.1	17570328	17574161		LOC124072944		3 Cys, 2 RGD, expressed in gill SAMEA5365116
				odam	chromosome_2	NC_058494.1	17574162	17576839	complement	odam		RGD
				scpp9a	chromosome_2	NC_058494.1	17578517	17580801	complement	scpp9		expressed in gill SAMEA5365116
				scpp9b	chromosome_2	NC_058494.1	17582177	17582925	complement
				sparcl1	chromosome_2	NC_058494.1	17583272	17587860	complement	sparcl1
				scpp1	chromosome_2	NC_058494.1	17591152	17594500		scpp1
				dmp1_pseudo	chromosome_23	NC_058515.1	15955777	15959533		LOC124054588		phase 2 intron, a premature termination codon confirmed by SRX21463242, at least 3 frameshifts, most likely a pseudogene
				spp1	chromosome_20	NC_058512.1	16876825	16883685	complement	spp1
				scpp8	chromosome_20	NC_058512.1	16868777	16872571		LOC124052035		expressed in gill SAMEA5365116
				gsp37	chromosome_4	NC_058496.1	20249156	20252017		LOC122877073
Acanthuriformes	Sparus	gilt-head bream	GCA_900880675.1	enam	chromosome_1	NC_044187.1	17419408	17423446		LOC115566159
	aurata		Wellcome Sanger Institute	scpp5	chromosome_1	NC_044187.1	17411687	17413881		LOC115589034
				scpp7	chromosome_1	NC_044187.1	17406925	17409063		LOC115588056		no SXE
				ambn	chromosome_1	NC_044187.1	17403070	17405353		LOC115589920
				scpplpq4	chromosome_1	NC_044187.1	17399839	17401432		LOC115589704
				scpp3sa8	chromosome_1	NC_044187.1	17394366	17395394	complement	LOC115588948
				scpp3sa7	chromosome_1	NC_044187.1	17390251	17391256
				scpp3sa6	chromosome_1	NC_044187.1	17386528	17387398
				scpp3sa5	chromosome_1	NC_044187.1	17384759	17385611				Cys-Cys at the C terminal
				scpp3sa4	chromosome_1	NC_044187.1	17373971	17374675
				scpp3sa3	chromosome_1	NC_044187.1	17377605	17378440
				scpp3sa9	chromosome_1	NC_044187.1	17373601	17374679				splice donor of pcexon2 slid or potentially psedogene
				scpp3sa2	chromosome_1	NC_044187.1	17372261	17373096
				scpp3sa1	chromosome_1	NC_044187.1	17368255	17369335		LOC115589594
				scpp16	chromosome_1	NC_044187.1	17359080	17364639	complement	LOC115588410		3 Cys, RGD
				odam	chromosome_1	NC_044187.1	17356373	17359062		LOC115588421		RGD
				scpp9a	chromosome_1	NC_044187.1	17352140	17354349		LOC115590494
				scpp9b	chromosome_1	NC_044187.1	17349934	17350709
				sparcl1	chromosome_1	NC_044187.1	17342894	17349522		LOC115570942
				scpp1	chromosome_1	NC_044187.1	17334622	17337963	complement	LOC115588648
				scpp1_like	chromosome_unknown	NW_022045109.1	46490	51814		LOC115577684
				scpp1_like_pseudo	chromosome_unknown	NW_022045109.1	134302	138251	complement			a frameshift, but possibly a misassemble, not shown in the map
				spp1	chromosome_12	NC_044198.1	5673889	5681530		LOC115592235
				scpp8	chromosome_12	NC_044198.1	5689561	5693575	complement	LOC115593056		2 Cys
				gsp37	chromosome_5	NC_044191.1	14470766	14472399		LOC115581065
Acanthuriformes	Antennarius	striated frogfish	GCA_040054535.1	enam	chromosome_8	NC_090783.1	7484678	7486832		enam
	striatus		School of Ecology and Environment,	scpp5	chromosome_8	NC_090783.1	7474831	7478040		scpp5
			Northwestern Polytechnical University	scpp7	chromosome_8	NC_090783.1	7471544	7474130				no SXE
			https://doi.org/10.1038/s41597-024-03514-7	ambn_pseudo	chromosome_8	NC_090783.1	7466978	7467245				only pcexon 2 found
				scpplpq4	chromosome_8	NC_090783.1	7463529	7465230
				scpp3as3	chromosome_8	NC_090783.1	7455173	7456091		LOC137600841
				scpp3as2	chromosome_8	NC_090783.1	7452912	7454207		LOC137600650		expressed in skin SAMN40024697
				scpp3as1	chromosome_8	NC_090783.1	7449477	7450406		LOC137600731		expressed in skin SAMN40024697
				odam	chromosome_8	NC_090783.1	7444213	7446566		odam		RGD
				scpp9a	chromosome_8	NC_090783.1	7439895	7442137
				scpp9b	chromosome_8	NC_090783.1	7437530	7438274
				sparcl1	chromosome_8	NC_090783.1	7431501	7437086		sparcl1
				scpp1	chromosome_8	NC_090783.1	7426186	7429371	complement	scpp1
				spp1	chromosome_15	NC_090790.1	3269495	3276013		spp1
				scpp8	chromosome_15	NC_090790.1	3289990	3293465	complement	LOC137608945
Acanthuriformes	Mola	ocean sunfish	GCA_001698575.1	enam	scaffold_3	KV751317.1	18532295	18534210
	mola		China National Genebank,	scpp5	scaffold_3	KV751317.1	18520153	18522192
			BGI	scpp7	scaffold_3	KV751317.1	18516660	18518181
				ambn_pseudo	scaffold_3	KV751317.1	18511957	18513922				a frameshift in pcexon 2 and pcexon 7, premature termination codon in pcexon 3, no canonical splice donor in pcexon 1 and pcexon 2
				scpplpq4	scaffold_3	KV751317.1	18508936	18509640
				scpp3mm4	scaffold_3	KV751317.1	18506240	18506789
				scpp3mm3	scaffold_3	KV751317.1	18502787	18503315
				scpp3mm2	scaffold_3	KV751317.1	18499608	18500189				2 Cys, intron loss between pcexon2 and pcexon3
				scpp3mm1	scaffold_3	KV751317.1	18496986	18497698
				odam	scaffold_3	KV751317.1	18491218	18493265				RGD
				scpp9b_pseudo	scaffold_3	KV751317.1	18484928	18485219				2 premature termination codons confirmed by SRX1665387
				sparcl1	scaffold_3	KV751317.1	18477865	18484514
				scpp1	scaffold_3	KV751317.1	18472431	18474251	complement
				scpp1_like_pseudo	scaffold_52	KV751366.1	295129	296779	complement			4 pcexons found, 2 premature termination codons confirmed by SRX1665387
				spp1	scaffold_6	KV751320.1	15570587	15576432	complement			assemble error around pcexon 2 splice acceptor, a gap in pcexon 6 filled using SRX1665387
				scpp8	scaffold_6	KV751320.1	15562221	15563956
				gsp37	scaffold_8	KV751322.1	8594607	8595606	complement			SXE near the C terminal
Acanthuriformes	Takifugu	torafugu	GCA_901000725.2	enam	chromosome_17	NC_042301.1	2916630	2921812	complement			2 Cys, RGD
	rubripes		Wellcome Sanger Institute	scpp5	chromosome_17	NC_042301.1	2922761	2924541	complement	scpp5
				scpp7	chromosome_17	NC_042301.1	2925117	2926656	complement			no SXE
				ambn	chromosome_17	NC_042301.1	2927514	2929200	complement	scpp4
				scpplpq4	chromosome_17	NC_042301.1	2930285	2931754	complement	LOC105417604
				scpp3b	chromosome_17	NC_042301.1	2932622	2933407	complement	scpp3b
				scpp3c	chromosome_17	NC_042301.1	2934699	2935607	complement	scpp3c
				scpp3a	chromosome_17	NC_042301.1	2936482	2937287	complement	scpp3a
				odam	chromosome_17	NC_042301.1	2939740	2941737	complement	odam		RGD, also called scpp2
				scpp9b	chromosome_17	NC_042301.1	2943948	2944652	complement
				sparcl1	chromosome_17	NC_042301.1	2945051	2949971	complement	sparcl1
				scpp1	chromosome_17	NC_042301.1	2951877	2954089		scpp1		a frameshift corrected by NM_001037849.1, CAAB02002075.1, and CAAJGO020001505.1
				spp1	chromosome_6	NC_042290.1	438855	446093	complement	LOC101073644
				scpp8	chromosome_6	NC_042290.1	423893	425599		LOC105418624
Nemoto, Y., Higuchi, K., Baba, O., Kudo, A., and Takano, Y. (2007). Multinucleate osteoclasts in medaka as evidence of active bone remodeling. Bone 40, 399-408.

## Sheet: TableS2
	Table S2 Relative SCPP gene expression levels in 5 month old zebrafish skin.
		Gene	enam	scpp5	scpp7	ambn	scpp3b	scpp3a	odam	scpp9a	scpp1	sparcl1	spp1	scpp8	scpp11b	scpp11a	scpp14	scpp13	gsp37	scpp12
	SRA	length (nucleotides)	742	541	397	1036	265	349	622	550	775	1819	916	349	352	340	463	786	424	655
	SRR850591	coverage	1066.52	2.86332	5017.51	207.666	0	0.511372	0	0.871522	23.8892	0.328839	72.0634	13.1477	409.38	1409.78	99.6925	159.205	17.731	20.476
		FPKM	1586.37	4.31259	7391.41	294.039	0	0.70433	0	1.20038	33.3835	0.45292	102.068	18.3126	573.347	1998.94	141.534	228.931	25.368	29.0632
		FPKM_conf_lo	1550.73	2.00741	7263.92	281.895	0	0	0	0	28.3744	0.110545	94.2679	11.1027	533.161	1921.6	126.364	216.099	18.3834	23.8709
		FPKM_conf_hi	1622.02	6.61776	7518.89	306.183	0	2.11299	0	2.40133	38.3926	0.795296	109.869	25.5225	613.532	2076.29	156.704	241.763	32.3525	34.2556
	SRR850594	coverage	582.518	6.40643	4546.71	122.519	0	0.511372	0	0	6.9552	0.28557	11.3763	3.06823	246.974	642.433	58.2983	113.689	8.56436	15.1301
		FPKM	969.942	9.72966	7380.54	191.743	0	0.767125	0	0	10.9278	0.493301	17.385	4.60275	382.202	1034.8	91.4465	179.744	13.8148	23.6152
		FPKM_conf_lo	941.227	6.11616	7247.4	181.466	0	0	0	0	7.94994	0.1204	14.0547	0.84462	347.993	976.626	78.6853	167.77	8.4867	18.737
		FPKM_conf_hi	998.658	13.3432	7513.68	202.02	0	2.30138	0	0	13.9057	0.866201	20.7154	8.36088	416.411	1092.98	104.208	191.719	19.143	28.4934
	SRR850597	coverage	1167.13	5.6619	7178.32	222.795	0	0.679587	0	0.0802718	11.6606	0.328839	11.7317	1.53412	165.044	623.006	100.669	99.4129	6.38593	18.7223
		FPKM	1893.95	8.29219	11168.4	333.642	0	1.45845	0	0.310701	17.3762	0.46893	17.1326	2.18768	241.736	948.825	148.607	150.479	9.72765	27.7024
		FPKM_conf_lo	1854.35	5.02743	11009.2	320.47	0	0	0	0	13.732	0.114452	13.9092	0	215.318	894.498	132.797	139.84	5.37732	22.5582
		FPKM_conf_hi	1933.54	11.5569	11327.5	346.815	0	3.52389	0	0.932104	21.0204	0.823407	20.356	4.71379	268.155	1003.15	164.416	161.118	14.078	32.8466
	merged	coverage	2816.16	14.9316	16742.4	552.986	0	1.70233	0	0.951794	42.505	0.939314	95.1794	17.75	821.41	2675.2	258.953	372.505	32.6804	54.3394
		FPKM	1493.13	7.36993	8652.86	274.735	0	0.976878	0	0.520273	20.8737	0.471137	46.6636	8.54768	401.437	1340.32	127.957	186.998	16.452	26.8731
		FPKM_conf_lo	1472.89	5.5692	8572.15	267.749	0	0	0	0.0549267	18.5502	0.265516	43.5519	5.62367	381.796	1302.86	119.436	180.185	13.163	23.9237
		FPKM_conf_hi	1513.37	9.17066	8733.57	281.722	0	1.95423	0	0.98562	23.1971	0.676758	49.7754	11.4717	421.078	1377.77	136.478	193.812	19.7409	29.8224
	The methods used in this analysis and part of these results were described previously (Supplementary Note 7 in Thompson et al., 2021).
	Fragments Per Kilobase of transcript, per Million mapped reads (FPKM), values show relative abundance of each transcript among all transcripts in the zebrafish skin.
	FPKM_conf_lo/FPKM_conf_hi represent the lower/upper bound of the 95% confidence intervals of the abundance of each transcript.
	Extremely high expression levels (>1000 FPKM), high expression levels (>100 FPKM), and significant expression levels (>10 FPKM) are highlighted in orange, yellow, and blue, respecitively.
	Reference for the data: Mansfeld et al., Branched-chain amino acid catabolism is a conserved regulator of physiological ageing. 2015 Nat. Commun.
	https://doi.org/10.1038/ncomms10043
